# Supplementary material for: Chemogenomics for NR1 nuclear hormone receptors
Source: Nat Commun. 2024 Jun 18;15:5201. doi: 10.1038/s41467-024-49493-6 (PMC11189487; doi:10.1038/s41467-024-49493-6)
Supplement: Supplementary file 4 — Supplementary Data 1 [file 41467_2024_49493_MOESM4_ESM.zip]

Archive with 70 entries (70 files):
- 6-ECDCA.pdf
- AC-261066.pdf
- Adapalene.pdf
- AHPN.pdf
- APAA.pdf
- Bavachinin.pdf
- BMS753.pdf
- BMS779788.pdf
- Calcitriol.pdf
- Cilofexor.pdf
- CINPA1.pdf
- Cintirorgon.pdf
- CITCO.pdf
- CP775146.pdf
- DG-172.pdf
- Doxercalciferol.pdf
- DY268.pdf
- Elafibranor.pdf
- Famprofazone.pdf
- Fexaramine.pdf
- GSK0660.pdf
- GSK2033.pdf
- GSK2981278.pdf
- GSK3787.pdf
- GW0742.pdf
- GW1929.pdf
- GW3965.pdf
- GW4064.pdf
- GW501516.pdf
- GW590735.pdf
- GW7647.pdf
- GW9578.pdf
- KB-130015.pdf
- L-165,041.pdf
- Lanifibranor.pdf
- LXR-623.pdf
- LY2562175.pdf
- MBX-8025.pdf
- Meclizine.pdf
- ML-209.pdf
- Muraglitazar.pdf
- Oxatomide.pdf
- PF-06747711.pdf
- Resmetirom.pdf
- Retinoic acid.pdf
- RGX-104.pdf
- Rifampicin.pdf
- Ro40-6055.pdf
- Rosiglitazone.pdf
- S26948.pdf
- Seocalcitol.pdf
- Sobetirome.pdf
- SR1001.pdf
- SR1078.pdf
- SR12813.pdf
- SR2211.pdf
- SR3335.pdf
- SR8278.pdf
- SR9009.pdf
- SR9011.pdf
- SR9238.pdf
- T0901317.pdf
- T3.pdf
- Tamibarotene.pdf
- Tazarotene.pdf
- Tesaglitazar.pdf
- Tiratricol.pdf
- Tropifexor.pdf
- XL335.pdf
- assay_data.xlsx
