# Supplementary material for: Chemogenomics for NR1 nuclear hormone receptors
Source: Nat Commun. 2024 Jun 18;15:5201. doi: 10.1038/s41467-024-49493-6 (PMC11189487; doi:10.1038/s41467-024-49493-6)
Supplement: Supplementary file 4 — Supplementary Data 1 [file 41467_2024_49493_MOESM4_ESM.zip › assay_data.xlsx]

## Sheet: Amiodarone
	Amiodarone
	pFR-Luc-Gal4 (100 ng/well), pRL-SV40 (2 ng/well), pFA-CMV-hTHRα-LBD (1 ng/well), 30,000 cells/well
		n=1	n=2	n=3	n=4	n=5	n=6	n=7	n=8	n=9	n=10	n=11	n=12
hTHRα	Concentration [µM]	relative activation
T3	0.1	1	1	1	1	1	1	1	1	1	1	1	1
Amiodarone	0.3	1.32056	1.29461	1.251
	1	1.51634	1.40487	1.48645	1.13094	1.20339	1.18624	1.15493	1.12853	1.1348	0.971143	0.905239	1.05768
	3	1.7371	1.14474	1.22801	1.15587	1.01337	0.926071	1.03567
	10	1.01247	0.85258	1.01712	0.925691	1.00747	0.947437	0.793198	0.642446	0.767446
	15	0.940111	0.79153	0.805238
	pFR-Luc-Gal4 (100 ng/well), pRL-SV40 (2 ng/well), pFA-CMV-hTHRβ-LBD (1 ng/well), 30,000 cells/well
		n=1	n=2	n=3	n=4	n=5	n=6	n=7	n=8	n=9	n=10	n=11	n=12	n=13	n=14	n=15
hTHRβ	Concentration [µM]	relative activation
T3	0.1	1	1	1	1	1	1	1	1	1	1	1	1	1	1	1
Amiodarone	0.3	0.885991	1.09917	0.895681
	1	0.710918	0.918983	0.908672	0.998651	1.16434	0.995926	1.23845	1.1328	1.07836	1.09298	1.10512	1.15941	1.02028	0.893557	0.938441
	3	0.805186	0.64758	0.695245	1.13836	1.05926	1.19095	0.972963	0.955496	1.03802
	10	0.926462	0.874242	0.790889	1.07099	0.908899	0.981398	0.71926	0.675019	0.802431
	15	0.77226	0.555776	0.534141
	20	0.742617	0.494775	0.577411

## Sheet: KB-130015
	KB-130015
	pFR-Luc-Gal4 (100 ng/well), pRL-SV40 (2 ng/well), pFA-CMV-hTHRβ-LBD (1 ng/well), 30,000 cells/well
		n=1	n=2	n=3	n=4	n=5	n=6	n=7	n=8	n=9	n=10	n=11	n=12
hTHRβ	Concentration [µM]	relative activation
T3	0.1	1	1	1	1	1	1	1	1	1	1	1	1
KB-130015	0.01	0.931947	0.945584	0.993213	1.07282	1.10373	1.11416	1.06296	1.1103	1.14265
	0.03	0.924444	1.07549	0.972542	1.00941	1.15507	1.16812	1.0593	1.06779	1.08119
	1	0.833385	0.783806	0.890983	0.899514	0.955919	0.846636	0.889665	0.926236	0.887866	1.01562	1.02616	1.04898
	3	0.638656	0.62544	0.649567	0.672899	0.653798	0.72108	0.720253	0.773969	0.750918
	6	0.401379	0.485646	0.367785	0.487513	0.526121	0.494323	0.751086	0.826669	0.828467
	10	0.310322	0.340859	0.420219	0.477178	0.498485	0.416975	0.733049	0.82175	0.820249

## Sheet: BMS753
	BMS753
	pFR-Luc-Gal4 (100 ng/well), pRL-SV40 (2 ng/well), pFA-CMV-hRARα-LBD (12 ng/well), 30,000 cells/well
		n=1	n=2	n=3	n=4	n=5	n=6
hRARα	Concentration [µM]	fold activation
0.1% DMSO	n.t.	1	1	1	1	1	1
BMS753	0.001	1.14036	1.01606	1.08203
	0.003	2.03653	1.80837	1.66764
	0.01	7.98068	6.63958	6.31749
	0.03	27.7629	25.7977	24.3412
	0.1	72.6786	68.7187	64.5011
	0.3	130.688	129.642	120.841
	1	207.032	203.315	203.51	75.8561	115.743	145.965
	3	90.424	145.926	192.814
	10	90.6845	145.329	207.018

## Sheet: Retinoic acid
	Retinoic acid
	pFR-Luc-Gal4 (100 ng/well), pRL-SV40 (2 ng/well), pFA-CMV-hRARα-LBD (12 ng/well), 30,000 cells/well
		n=1	n=2	n=3
hRARα	Concentration [µM]	fold activation
0.1% DMSO	n.t.	1	1	1
Retinoic acid	0.0003	3.60825	3.86415	3.39713
	0.001	3.36576	3.96293	2.98572
	0.003	3.9249	4.59846	4.0224
	0.01	6.57992	6.53252	6.73322
	0.03	11.2239	11.5787	10.6979
	0.1	35.2459	29.778	26.5869
	0.3	112.87	135.107	100.71
	1	135.262	199.634	308.251
	3	171.87	231.882	345.137
	10	182.951	271.685	375.286
	15	189.609	262.877	381.098
	pFR-Luc-Gal4 (100 ng/well), pRL-SV40 (2 ng/well), pFA-CMV-hRARβ-LBD (12 ng/well), 30,000 cells/well
		n=1	n=2	n=3	n=4	n=5	n=6
hRARβ	Concentration [µM]	fold activation
0.1% DMSO	n.t.	1	1	1	1	1	1
Retinoic acid	0.0003	1.17538	2.40401	2.58734
	0.001	2.46901	2.46787	2.6873
	0.003	3.3082	3.08869	3.28835
	0.01	7.16878	5.27205	5.62804
	0.03	4.59942	8.31442	7.31373
	0.1	14.2371	19.231	25.2863	11.8939	15.0487	13.3783
	0.3	42.977	101.5	92.0432	48.4245	48.9783	58.8245
	1	90.2359	158.002	156.783	181.638	132.639	123.077
	3	214.225	141.214	136.062
	10	196.9	128.91	121.94
	pFR-Luc-Gal4 (100 ng/well), pRL-SV40 (2 ng/well), pFA-CMV-hRARγ-LBD (12 ng/well), 30,000 cells/well
		n=1	n=2	n=3	n=4	n=5	n=6
hRARγ	Concentration [µM]	fold activation
0.1% DMSO	n.t.	1	1	1	1	1	1
Retinoic acid	0.0003	0.969161	2.72909	2.66061
	0.001	1.03838	3.56109	3.04656
	0.003	2.14546	5.08268	5.24341
	0.01	2.02156	9.62982	7.34757
	0.03	3.72122	14.0953	12.2537
	0.1	9.57643	32.0349	26.0408	13.359	27.6297	11.9835
	0.3	24.042	109.821	88.7457	57.1945	73.8051	51.3386
	1	160.934	155.76	124.367
	3	169.995	160.991	128.585
	10	157.765	164.541	127.681

## Sheet: GW590735
	GW590735
	pFR-Luc-Gal4 (100 ng/well), pRL-SV40 (2 ng/well), pFA-CMV-hPPARδ-LBD (25 ng/well), 30,000 cells/well
		n=1	n=2	n=3	n=4	n=5	n=6
hPPARδ	Concentration [µM]	fold activation
0.1% DMSO	n.t.	1	1	1	1	1	1
GW590735	0.001	3.9606	4.55323	3.75035
	0.003	2.18636	2.6673	1.68798
	0.01	4.37929	4.63044	4.23095
	0.03	5.22849	6.08159	4.5878
	0.3	21.3197	23.034	16.2514
	1	31.6586	31.1469	23.5302	22.7805	21.9913	21.129
	3	27.4434	28.5225	19.9592

## Sheet: Muraglitazar
	Muraglitazar
	pFR-Luc-Gal4 (100 ng/well), pRL-SV40 (2 ng/well), pFA-CMV-hPPARα-LBD (25 ng/well), 30,000 cells/well
		n=1	n=2	n=3	n=4	n=5	n=6
hPPARα	Concentration [µM]	fold activation
0.1% DMSO	n.t.	1	1	1	1	1	1
Muraglitazar	3e-05	1.82275	0.286552	2.17839
	0.0001	4.9122	0.313085	1.19325
	0.0003	3.76135	0.242571	1.04169
	0.003	4.26755	4.47155	4.51799	2.1994	1.21921
	0.01	5.4037	6.08797	7.6769	1.129	0.350361	1.73204
	0.03	7.57337	9.09137	8.16909	2.36081	3.24557
	0.1	13.7346	14.8228	13.1498	4.65238	6.34523
	0.3	16.5362	18.4201	17.5216	5.7766	8.55033
	1	18.0224	20.6934	19.8466	7.37077	2.72091	11.0701
	pFR-Luc-Gal4 (100 ng/well), pRL-SV40 (2 ng/well), pFA-CMV-hPPARγ-LBD (25 ng/well), 30,000 cells/well
		n=1	n=2	n=3	n=4	n=5	n=6
hPPARγ	Concentration [µM]	fold activation
0.1% DMSO	n.t.	1	1	1	1	1	1
Muraglitazar	1e-05	1.12594	1.10861	0.751159
	3e-05	0.840828	0.880387	0.862697
	0.0001	1.0462	1.01025	0.899348
	0.0003	1.27839	1.14313	1.08392
	0.001	2.59415	2.26251	1.79393
	0.01	68.87	61.194	68.9396	35.5967	31.2062	24.3998
	0.03	76.1092	78.7822	69.0078	74.5758	67.6178	67.1425
	0.1	107.025	104.64	113.06	122.893	99.816	93.8622
	0.3	113.381	100.838	97.207	133.064	116.305	100.884
	1	102.735	99.5002	114.192	126.345	125.404	120.863

## Sheet: Tesaglitazar
	Tesaglitazar
	pFR-Luc-Gal4 (100 ng/well), pRL-SV40 (2 ng/well), pFA-CMV-hPPARα-LBD (25 ng/well), 30,000 cells/well
		n=1	n=2	n=3
hPPARα	Concentration [µM]	fold activation
0.1% DMSO	n.t.	1	1	1
Tesaglitazar	0.01	1.63458	1.77746	1.49091
	0.03	2.52496	2.93342	2.73945
	0.1	6.8008	7.3001	6.76356
	0.3	12.3548	15.7001	14.7779
	1	17.9688	23.692	44.4109
	3	25.0641	27.4944	26.4082
	10	25.8226	27.1938	26.058
	pFR-Luc-Gal4 (100 ng/well), pRL-SV40 (2 ng/well), pFA-CMV-hPPARγ-LBD (25 ng/well), 30,000 cells/well
		n=1	n=2	n=3
hPPARγ	Concentration [µM]	fold activation
0.1% DMSO	n.t.	1	1	1
Tesaglitazar	0.003	1.94596	2.21611	2.13828
	0.01	4.70839	5.08888	5.52857
	0.03	21.5723	21.8257	20.6948
	0.1	46.5169	44.1505	47.7261
	0.3	86.4382	78.8863	89.0542
	3	110.707	102.792	112.448
	10	115.961	106.91	114.219

## Sheet: Elafibranor
	Elafibranor
	pFR-Luc-Gal4 (100 ng/well), pRL-SV40 (2 ng/well), pFA-CMV-hPPARα-LBD (25 ng/well), 30,000 cells/well
		n=1	n=2	n=3
hPPARα	Concentration [µM]	fold activation
0.1% DMSO	n.t.	1	1	1
Elafibranor	0.003	1.33209	1.70947	1.72526
	0.01	1.88395	2.16497	2.76863
	0.03	3.12997	3.31849	3.50065
	0.1	6.43485	6.85741	6.81431
	0.3	12.6945	14.2833	13.0337
	1	16.9484	18.4496	17.2942
	3	10.068	15.7098	10.7708
	10	12.6469	17.9201	14.9571
	pFR-Luc-Gal4 (100 ng/well), pRL-SV40 (2 ng/well), pFA-CMV-hPPARδ-LBD (25 ng/well), 30,000 cells/well
		n=1	n=2	n=3
hPPARδ	Concentration [µM]	fold activation
0.1% DMSO	n.t.	1	1	1
Elafibranor	0.003	1.02243	1.07338	1.26425
	0.01	1.87487	1.69078	2.32354
	0.03	2.22155	2.0126	3.40849
	0.1	3.71799	3.58423	4.69592
	0.3	7.95786	6.53747	8.22225
	1	12.0792	10.456	13.7686
	3	11.4831	8.45217	11.1907
	pFR-Luc-Gal4 (100 ng/well), pRL-SV40 (2 ng/well), pFA-CMV-hPPARγ-LBD (25 ng/well), 30,000 cells/well
		n=1	n=2	n=3	n=4	n=5	n=6
hPPARγ	Concentration [µM]	fold activation
0.1% DMSO	n.t.	1	1	1	1	1	1
Elafibranor	0.001	1.22233	1.33275	1.41067
	0.003	1.07199	1.4212	1.58874
	0.01	1.18503	1.74318	1.82431
	0.03	1.42688	2.21915	3.62052
	0.1	2.70105	4.62863	5.83382
	0.3	6.75585	9.51918	12.5099
	1	15.3922	22.816	26.9434	27.7548	27.2027	25.5603
	3	23.662	27.8833	33.3889	30.1847	19.3759	24.1379

## Sheet: L-165,041
	L-165,041
	pFR-Luc-Gal4 (100 ng/well), pRL-SV40 (2 ng/well), pFA-CMV-hPPARδ-LBD (25 ng/well), 30,000 cells/well
		n=1	n=2	n=3	n=4	n=5	n=6	n=7	n=8	n=9
hPPARδ	Concentration [µM]	fold activation
0.1% DMSO	n.t.	1	1	1	1	1	1	1	1	1
L-165,041	3e-05	1.80406	1.00435	1.44574
	0.0001	1.40183	1.07228	4.10514
	0.0003	12.1544	12.5464	15.0307	1.71348	2.34414	2.51117
	0.001	19.2135	16.1444	19.825	1.45588	1.59863	2.00857
	0.003	26.3294	23.9867	28.5295	2.15192	2.14541	2.86701
	0.01	38.1574	31.5673	38.7608	7.30051	7.29194	9.60795
	0.03	46.8043	43.6785	54.6131	20.5337	18.958	27.7797
	0.1	48.63	46.0267	59.1909	36.2453	36.2969	44.2088
	0.3	54.8082	49.0513	60.0038	34.1588	48.9661	56.1266
	1	53.4951	51.2892	47.9358	57.9872	45.7195	61.0687	39.1714	36.2587	54.2438
	pFR-Luc-Gal4 (100 ng/well), pRL-SV40 (2 ng/well), pFA-CMV-hPPARγ-LBD (25 ng/well), 30,000 cells/well
		n=1	n=2	n=3	n=4	n=5	n=6
hPPARγ	Concentration [µM]	fold activation
0.1% DMSO	n.t.	1	1	1	1	1	1
L-165,041	0.001	1.3878	1.69042	1.37829
	0.003	1.16309	1.4346	1.57846
	0.01	1.39934	1.75342	1.80423
	0.1	3.25776	4.56904	3.67534
	0.3	8.64772	9.20844	8.35534
	1	36.7875	42.8551	34.4693	27.4954	29.5892	25.5525
	6	63.5059	66.1148	51.0034

## Sheet: DG-172
	DG-172
	pFR-Luc-Gal4 (100 ng/well), pRL-SV40 (2 ng/well), pFA-CMV-hPPARδ-LBD (25 ng/well), 30,000 cells/well
		n=1	n=2	n=3	n=4	n=5	n=6
hPPARδ	Concentration [µM]	relative activity
L-165,041	1	1	1	1	1	1	1
DG-172	0.1	0.967133	0.937763	0.968455
	0.3	1.00797	0.949467	0.923251
	1	0.568393	0.632931	0.677657	0.808116	0.878306	0.853716
	3	0.322099	0.29124	0.344973
	6	0.152119	0.16997	0.164314
	10	0.0768789	0.0822835	0.083377

[truncated: 22 more sheets: GSK0660, GSK3787, S26948, GSK4112, SR9009, SR9011, SR3335, SR1001, Cintirorgon, ML-209, GW3965, RGX-104, GW4064, XL335, Fexaramine, 6-ECDCA, DY268, Calcitriol, Seocalcitol, Doxercalciferol …]
