# Supplementary material for: Chemogenomics for NR1 nuclear hormone receptors
Source: Nat Commun. 2024 Jun 18;15:5201. doi: 10.1038/s41467-024-49493-6 (PMC11189487; doi:10.1038/s41467-024-49493-6)
Supplement: Supplementary file 6 — Source Data [file 41467_2024_49493_MOESM6_ESM.xlsx]

## Sheet: NR1_CG_set_information
					Potency [µM]		Compound efficacy			Main NR target		NR off-target				Chem-QC							References
Compound	CAS	Supplier	Supplier_ID	Type	EC50	IC50	Literature	fold activation at recom. conc. in Gal4-hybrid reporter gene assay	remaining activity [%] at recom. conc. in Gal4-hybrid reporter gene assay	Gene name	Gene alias	Gene name	Gene alias	Recom. conc.	Final NR1 set	245 - 395 nm	249 - 259 nm	275 - 285 nm	305-315 nm	335 - 345 nm	Expected mass	Observed mass	Literature
T3	6893-02-3	Sigma Aldrich	T2877	Agonist	0.0024 ± 0.0005		1	364 ± 96		NR1A1	THRα	-	-	1 µM	yes				1		650.8	651.9 ([M+H]+)	https://doi.org/10.1016/j.bmc.2007.10.040, https://doi.org/10.1021/jm0201013
T3	6893-02-3	Sigma Aldrich	T2877	Agonist	0.0024 ± 0.0005		1	704 ± 218		NR1A2	THRβ	-	-	1 µM	yes				1		650.8	651.9 ([M+H]+)	https://doi.org/10.1016/j.bmc.2007.10.040, https://doi.org/10.1021/jm0201013
KB-130015	147030-48-6	Cayman Chemical	33461	Antagonist		2 ± 1			69 ± 5	NR1A2	THRβ	-	-	3 µM	yes		1				547.9	547.0 ([M-H]-)	https://doi.org/10.1021/jm050004k
Amiodarone	19774-82-4	Cayman Chemical	15213	Antagonist		6 ± 4			89 ± 13	NR1A1	THRα	-	-	Many off-targets outside NR family	no		1				645.0	646.1 ([M+H]+)	https://doi.org/10.1021/jm001126+
Amiodarone	19774-82-4	Cayman Chemical	15213	Antagonist		11 ± 2			86 ± 13	NR1A2	THRβ	-	-	Many off-targets outside NR family	no		1				645.0	646.1 ([M+H]+)	https://doi.org/10.1021/jm001126+
Tiratricol	51-24-1	Cayman Chemical	28729	Agonist	0.002		21 % of T3	557 ± 331		NR1A1	THRα	NR5A1	SF1	1 µM	yes		1				621.8	621.0 ([M-H]-)	https://doi.org/10.1002/jat.2825
Tiratricol	51-24-1	Cayman Chemical	28729	Agonist	0.004		33 % of T3	1069 ± 632		NR1A2	THRβ	NR5A1	SF1	1 µM	yes		1				621.8	621.0 ([M-H]-)	https://doi.org/10.1002/jat.2825
Resmetirom	920509-32-6	Selleckchem	S6663	Agonist	0.2		84 % of T3	89 ± 14		NR1A2	THRβ	-	-	10 µM	yes					1	434.0	435.0 ([M+H]+)	https://doi.org/10.1021/jm4019299
Sobetirome	211110-63-3	Cayman Chemical	30814	Agonist	0.05		100 % of T3	412 ± 33		NR1A1	THRα	-	-	1 µM	yes	1					328.2	327.0 ([M-H]-)	https://doi.org/10.1021/jm0201013
Sobetirome	211110-63-3	Cayman Chemical	30814	Agonist	0.007		100 % of T3	522 ± 23		NR1A2	THRβ	-	-	1 µM	yes	1					328.2	327.0 ([M-H]-)	https://doi.org/10.1021/jm0201013
BMS753	215307-86-1	Cayman Chemical	29493	Agonist	0.11 ± 0.04			159 ± 55		NR1B1	RARα	-	-	1 µM	yes				1		351.2	352.1 ([M+H]+)	https://doi.org/10.1016/S1074-5521(99)80084-2
Tamibarotene	94497-51-5	Cayman Chemical	71770	Agonist	0.05			285 ± 48		NR1B1	RARα	-	-	1 µM	yes				1		351.2	352.1 ([M+H]+)	https://doi.org/10.1021/jm100189a
Tamibarotene	94497-51-5	Cayman Chemical	71770	Agonist	0.2			94 ± 9		NR1B2	RARβ	-	-	1 µM	yes				1		351.2	352.1 ([M+H]+)	https://doi.org/10.1021/jm100189a
Tamibarotene	94497-51-5	Cayman Chemical	71770	Agonist	0.6			56 ± 46		NR1B3	RARγ	-	-	1 µM	yes				1		351.2	352.1 ([M+H]+)	https://doi.org/10.1021/jm100189a
Ro40-6055	102121-60-8	Cayman Chemical	15261	Agonist	0.0003		43 % of retinoic acid	327 ± 42		NR1B1	RARα	-	-	1 µM	yes				1		351.2	352.2 ([M+H]+)	https://doi.org/10.1016/j.bmcl.2008.11.040
Ro40-6055	102121-60-8	Cayman Chemical	15261	Agonist	0.009		46 % of retinoic acid	112 ± 15		NR1B2	RARβ	-	-	1 µM	yes				1		351.2	352.2 ([M+H]+)	https://doi.org/10.1016/j.bmcl.2008.11.040
Ro40-6055	102121-60-8	Cayman Chemical	15261	Agonist	0.01		43 % of retinoic acid	23 ± 5		NR1B3	RARγ	-	-	1 µM	yes				1		351.2	352.2 ([M+H]+)	https://doi.org/10.1016/j.bmcl.2008.11.040
Tazarotene	118292-40-3	Cayman Chemical	23559	Agonist	0.06		54 % of retinoic acid	224 ± 30		NR1B1	RARα	-	-	1 µM	yes					1	351.1	352.1 ([M+H]+)	https://doi.org/10.1016/j.bmcl.2008.11.040
Tazarotene	118292-40-3	Cayman Chemical	23559	Agonist	0.0008		57 % of retinoic acid	107 ± 7		NR1B2	RARβ	-	-	1 µM	yes					1	351.1	352.1 ([M+H]+)	https://doi.org/10.1016/j.bmcl.2008.11.040
Tazarotene	118292-40-3	Cayman Chemical	23559	Agonist	0.04		72 % of retinoic acid	18 ± 4		NR1B3	RARγ	-	-	1 µM	yes					1	351.1	352.1 ([M+H]+)	https://doi.org/10.1016/j.bmcl.2008.11.040
Retinoic acid	302-79-4	BLD-Pharm Germany	BD9102	Agonist	0.4 ± 0.1			214 ± 87		NR1B1	RARα	NR1F1; NR1F2; NR1F3; NR2B1; NR2E1; NR5A1	RORα; RORβ; RORγ; RXRα; TLX; SF1	1 µM	yes					1	300.2	301.1 ([M+H]+)	https://doi.org/10.1074/jbc.M205016200, https://doi.org/10.1016/j.bmcl.2014.09.053
Retinoic acid	302-79-4	BLD-Pharm Germany	BD9102	Agonist	0.36 ± 0.05			140 ± 32		NR1B2	RARβ	NR1F1; NR1F2; NR1F3; NR2B1; NR2E1; NR5A1	RORα; RORβ; RORγ; RXRα; TLX; SF1	1 µM	yes					1	300.2	301.1 ([M+H]+)	https://doi.org/10.1074/jbc.M205016200, https://doi.org/10.1016/j.bmcl.2014.09.053
Retinoic acid	302-79-4	BLD-Pharm Germany	BD9102	Agonist	0.34 ± 0.04			147 ± 20		NR1B3	RARγ	NR1F1; NR1F2; NR1F3; NR2B1; NR2E1; NR5A1	RORα; RORβ; RORγ; RXRα; TLX; SF1	1 µM	yes					1	300.2	301.1 ([M+H]+)	https://doi.org/10.1074/jbc.M205016200, https://doi.org/10.1016/j.bmcl.2014.09.053
Adapalene	106685-40-9	Sigma Aldrich	A7486	Agonist	0.02			238 ± 49		NR1B1	RARα	-	-	1 µM	yes		1				412.2	411.0 ([M-H]-)	https://doi.org/10.1016/j.bmcl.2018.04.036
Adapalene	106685-40-9	Sigma Aldrich	A7486	Agonist	0.002			97 ± 9		NR1B2	RARβ	-	-	1 µM	yes		1				412.2	411.0 ([M-H]-)	https://doi.org/10.1016/j.bmcl.2018.04.036
Adapalene	106685-40-9	Sigma Aldrich	A7486	Agonist	0.003			30 ± 8		NR1B3	RARγ	-	-	1 µM	yes		1				412.2	411.0 ([M-H]-)	https://doi.org/10.1016/j.bmcl.2018.04.036
AC-261066	870773-76-5	Sigma Aldrich	SML2667	Agonist	0.6 ± 0.3		38 % of retinoic acid	153 ± 15		NR1B1	RARα	NR2B1	RXRα	1 µM	yes					1	353.1	354.1 ([M+H]+)	https://doi.org/10.1021/jm801532e
AC-261066	870773-76-5	Sigma Aldrich	SML2667	Agonist	0.010 ± 0.008		76 % of retinoic acid	84 ± 13		NR1B2	RARβ	NR2B1	RXRα	1 µM	yes					1	353.1	354.1 ([M+H]+)	https://doi.org/10.1021/jm050891r
AC-261066	870773-76-5	Sigma Aldrich	SML2667	Agonist	0.5 ± 0.1		41 % of retinoic acid	17 ± 5		NR1B3	RARγ	NR2B1	RXRα	1 µM	yes					1	353.1	354.1 ([M+H]+)	https://doi.org/10.1021/jm801532e
AHPN	125316-60-1	Sigma Aldrich	C5865	Agonist	0.2			25 ± 6		NR1B2	RARβ	NR2C1; NR2E1	TR2; TLX	1 µM	yes			1			398.2	397 ([M-H]-)	https://doi.org/10.1016/j.bmcl.2018.04.036
AHPN	125316-60-1	Sigma Aldrich	C5865	Agonist	0.05			21 ± 5		NR1B3	RARγ	NR2C1; NR2E1	TR2; TLX	1 µM	yes			1			398.2	397 ([M-H]-)	https://doi.org/10.1016/j.bmcl.2018.04.036
GW7647	265129-71-3	Cayman Chemical	10008613	Agonist	0.006			38 ± 18		NR1C1	PPARα	NR1C2	PPARδ	1 µM	yes		1				502.3	503.4 ([M+H]+)	https://doi.org/10.1016/S0960-894X(01)00188-3
GW7647	265129-71-3	Cayman Chemical	10008613	Agonist	1			46 ± 2		NR1C3	PPARγ	NR1C2	PPARδ	1 µM	yes		1				502.3	503.4 ([M+H]+)	https://doi.org/10.1016/S0960-894X(01)00188-3
CP775146	702680-17-9	Cayman Chemical	28290	Agonist	0.06 ± 0.04			33 ± 2		NR1C1	PPARα	-	-	1 µM	yes		1				423.2	424.3 ([M+H]+)	https://doi.org/10.1124/mol.108.051656
GW590735	622402-22-6	Cayman Chemical	10009880	Agonist	0.004 ± 0.002		1	19 ± 4		NR1C1	PPARα	-	-	1 µM	yes				1		478.1	479.1 ([M+H]+)	https://doi.org/10.1021/jm058056x, https://doi.org/10.1016/j.bmcl.2008.09.094
GW590735	622402-22-6	Cayman Chemical	10009880	Agonist	0.15 ± 0.05		82 % of GW501516	25 ± 5		NR1C2	PPARδ	-	-	1 µM	yes				1		478.1	479.1 ([M+H]+)	https://doi.org/10.1021/jm058056x, 10.5281/zenodo.10474037
Muraglitazar	331741-94-7	Cayman Chemical	10007853	Agonist	0.05 ± 0.03		70% of GW2331	13 ± 7		NR1C1	PPARα	NR1C2	PPARδ	1 µM	yes		1				516.2	517.2 ([M+H]+)	https://doi.org/10.1021/jm0496436
Muraglitazar	331741-94-7	Cayman Chemical	10007853	Agonist	0.016 ± 0.002		82% of rosiglitazone	115 ± 12		NR1C3	PPARγ	NR1C2	PPARδ	1 µM	yes		1				516.2	517.2 ([M+H]+)	https://doi.org/10.1021/jm0496436
Tesaglitazar	251565-85-2	Cayman Chemical	16791	Agonist	0.29 ± 0.07			29 ± 14		NR1C1	PPARα	-	-	1 µM	yes		1				408.1	409.1 ([M+H]+)	https://doi.org/10.1021/jm021027r
Tesaglitazar	251565-85-2	Cayman Chemical	16791	Agonist	0.127 ± 0.009			109 ± 5		NR1C3	PPARγ	-	-	1 µM	yes		1				408.1	409.1 ([M+H]+)	https://doi.org/10.1021/jm021027r
GW9578	247923-29-1	Cayman Chemical	10011211	Agonist	0.05			36 ± 6		NR1C1	PPARα	NR1C2	PPARδ	1 µM	yes			0.95			492.2	493.2 ([M+H]+), 515.2 ([M+Na]+)	https://doi.org/10.1021/jm9903601
GW9578	247923-29-1	Cayman Chemical	10011211	Agonist	1			80 ± 8		NR1C3	PPARγ	NR1C2	PPARδ	1 µM	yes			0.95			492.2	493.2 ([M+H]+), 515.2 ([M+Na]+)	https://doi.org/10.1021/jm9903601
Oleoyl Ethanolamide	111-58-0	Cayman Chemical	90265	Agonist	0.120 ± 0.001			1.1 ± 0.2		NR1C1	PPARα	-	-	No activity ≤ 30 µM	no	pure LC-ELSD					325.3	326.1 ([M+H]+)	https://doi.org/10.1038/nature01921
Elafibranor	923978-27-2	Cayman Chemical	23508	Agonist	0.13 ± 0.02		117% of GW7647	17.6 ± 0.8		NR1C1	PPARα	-	-	1 µM	yes				0.99		384.1	385.1 ([M+H]+)	https://doi.org/10.1021/acsmedchemlett.9b00189
Elafibranor	923978-27-2	Cayman Chemical	23508	Agonist	0.21 ± 0.04		72% of L-165,041	12 ± 2		NR1C2	PPARδ	-	-	1 µM	yes				0.99		384.1	385.1 ([M+H]+)	https://doi.org/10.1021/acsmedchemlett.9b00189
Elafibranor	923978-27-2	Cayman Chemical	23508	Agonist	0.41 ± 0.07		93% of troglitazone	23 ± 5		NR1C3	PPARγ	-	-	1 µM	yes				0.99		384.1	385.1 ([M+H]+)	https://doi.org/10.1021/acsmedchemlett.9b00189
GW0742	317318-84-6	Cayman Chemical	28290	Agonist	0.001 ± 0.002			52 ± 5		NR1C2	PPARδ	NR1C1; NR1C3	PPARα; PPARγ	1 µM	yes					1	471.0	472.1 ([M+H]+)	https://doi.org/10.1016/S0960-894X(03)00207-5
Lanifibranor	927961-18-0	Cayman Chemical	25572	Agonist	0.9 ± 0.2		105% of GW501516	13 ± 2		NR1C2	PPARδ	NR1C1	PPARα	1 µM	yes				1		434.0	435.0 ([M+H]+), 228.2 ([M+H+Na]2+), 280.2 ([M+3ACN+2H]2+)	https://doi.org/10.1021/acs.jmedchem.7b01285
Lanifibranor	927961-18-0	Cayman Chemical	25572	Agonist	0.21 ± 0.07		79% of rosiglitazone	35 ± 11		NR1C3	PPARγ	NR1C1	PPARα	1 µM	yes				1		434.0	435.0 ([M+H]+), 228.2 ([M+H+Na]2+), 280.2 ([M+3ACN+2H]2+)	https://doi.org/10.1021/acs.jmedchem.7b01285
L-165,041	79558-09-1	Cayman Chemical	9000249	Agonist	1		97% of WY-14643	28 ± 13		NR1C1	PPARα	-	-	1 µM	yes					1	402.2	403.1 ([M+H]+)	https://doi.org/10.1016/j.bmcl.2006.06.028
L-165,041	79558-09-1	Cayman Chemical	L2167	Agonist	0.015 ± 0.006		51% of MWI66	50 ± 8		NR1C2	PPARδ	-	-	1 µM	yes					1	402.2	403.1 ([M+H]+)	10.5281/zenodo.10474037
L-165,041	79558-09-1	Cayman Chemical	L2167	Agonist	1.0 ± 0.1		79% of rosiglitazone	33 ± 6		NR1C3	PPARγ	-	-	1 µM	yes					1	402.2	403.1 ([M+H]+)	10.5281/zenodo.10474037
DG-172	1361504-77-9	Cayman Chemical	19128	Antagonist		1.8 ± 0.3			8.0 ± 0.4	NR1C2	PPARδ	-	-	10 µM	yes		1				381.1	382.1 ([M+H]+)	https://doi.org/10.1021/jm2017122, 10.5281/zenodo.10474037
MBX-8025	851528-79-5	Cayman Chemical	28761	Agonist	0.002		105% of GW501516	45 ± 5		NR1C2	PPARδ	-	-	1 µM	yes			1			444.1	445.1 ([M+H]+), 507.2 ([M+ACN+Na]+)	https://doi.org/10.1016/j.bmcl.2007.05.007
GW501516	317318-70-0	Cayman Chemical	10004272	Agonist	0.0012 ± 0.0001			63 ± 27		NR1C2	PPARδ	-	-	1 µM	yes					1	453.1	454.1 ([M+H]+)	https://doi.org/10.1073/pnas.091021198
GSK0660	1014691-61-2	Cayman Chemical	15272	Antagonist		6.1 ± 0.6			14 ± 1	NR1C1	PPARα	-	-	10 µM	yes		1				418.1	419.0 ([M+H]+)	10.5281/zenodo.10474037
GSK0660	1014691-61-2	Cayman Chemical	15272	Antagonist		5.5 ± 0.7	0% rem. act. of GW501516		33 ± 12	NR1C2	PPARδ	-	-	10 µM	yes		1				418.1	419.0 ([M+H]+)	https://doi.org/10.1210/me.2007-0190
GSK0660	1014691-61-2	Cayman Chemical	15272	Antagonist		7.6 ± 0.3			31 ± 3	NR1C3	PPARγ	-	-	10 µM	yes		1				418.1	419.0 ([M+H]+)	10.5281/zenodo.10474037
GSK3787	188591-46-0	Cayman Chemical	15219	Antagonist		0.1	0% rem. act. of GW501516		74 ± 14	NR1C2	PPARδ	NR1C3	PPARγ	1 µM	yes			1			392.0	393.0 ([M+H]+)	https://doi.org/10.1021/jm900464j
GW1929	196808-24-9	Cayman Chemical	13689	Agonist	0.006		72% of rosiglitazone	115 ± 35		NR1C3	PPARγ	-	-	1 µM	yes				1		495.2	496.2 ([M+H]+)	https://doi.org/10.1016/j.bmcl.2009.12.107
S26948	353280-43-0	Sigma Aldrich	SML0510	Agonist	0.042 ± 0.008			137 ± 5		NR1C3	PPARγ	-	-	1 µM	yes					1	519.1	520.1 ([M+H]+)	https://doi.org/10.2337/db06-1734, 10.5281/zenodo.10474037
Rosiglitazone	122320-73-4	Cayman Chemical	71740	Agonist	0.035 ± 0.003			124 ± 21		NR1C3	PPARγ	-	-	1 µM	yes				1		357.1	358.1 ([M+H]+)	https://doi.org/10.1016/j.bmcl.2010.02.071
Bavachinin	19879-30-2	Cayman Chemical	19376	Agonist	0.7			2.1 ± 0.2		NR1C3	PPARγ	-	-	1 µM	yes				1		338.2	339.1 ([M+H]+)	https://doi.org/10.1007/s00125-016-3912-9
LG101506	180713-37-5	Cayman Chemical	19647	Agonist	0.003 ± 0.001			1.16 ± 0.05		NR1C3	PPARγ	-	-	No activity ≤ 3 µM	no					1	420.3	421.2 ([M+H]+)	https://doi.org/10.1021/jm020340q
SR8278	1254944-66-5	Cayman Chemical	17000	Antagonist		0.5			161 ± 26	NR1D1	revERBα	NR4A1	Nur77	10 µM	yes				1		361.1	362.0 ([M+H]+)	https://doi.org/10.1021/cb1002575
GSK4112	1216744-19-2	Cayman Chemical	11931	Agonist	30 ± 3		0.82 fold act.	0.6 ± 0.1		NR1D1	revERBα	-	-	EC50 is above criteria (≤ 10 µM)	no				1		396.1	397.1 ([M+H]+)	https://doi.org/10.1016/j.bmcl.2012.04.126
SR9009	1379686-30-2	Cayman Chemical	11929	Agonist	6.0 ± 0.8			0.4 ± 0.2		NR1D1	revERBα	NR2C1	TR2	10 µM	yes			1			437.1	438.1 ([M+H]+)	10.1038/nature11030, 10.5281/zenodo.10474037
SR9009	1379686-30-2	Cayman Chemical	11929	Agonist	11 ± 2			0.5 ± 0.2		NR1D2	revERBβ	NR2C1	TR2	10 µM	yes			1			437.1	438.1 ([M+H]+)	10.1038/nature11030, 10.5281/zenodo.10474037
SR9011	1379686-29-9	Cayman Chemical	11930	Agonist	2 ± 1			0.3 ± 0.2		NR1D1	revERBα	NR2C1; NR2E1	TR2; TLX	10 µM	yes			1			478.2	479.2 ([M+H]+)	10.1038/nature11030, 10.5281/zenodo.10474037
SR9011	1379686-29-9	Cayman Chemical	11930	Agonist	3.1 ± 0.6			0.2 ± 0.1		NR1D2	revERBβ	NR2C1; NR2E1	TR2; TLX	10 µM	yes			1			478.2	479.2 ([M+H]+)	10.1038/nature11030, 10.5281/zenodo.10474037
SR3335	293753-05-6	Cayman Chemical	12072	inverse Agonist		0.5			36 ± 1	NR1F1	RORα	-	-	10 µM	yes		1				405.0	405.9 ([M+H]+)	https://doi.org/10.1021/cb1002762
SR3335	293753-05-6	Cayman Chemical	12072	inverse Agonist		1.5 ± 0.3			26 ± 12	NR1F2	RORβ	-	-	10 µM	yes		1				405.0	405.9 ([M+H]+)	10.5281/zenodo.10474037
SR3335	293753-05-6	Cayman Chemical	12072	inverse Agonist		3.2 ± 0.6			19 ± 5	NR1F3	RORγ	-	-	10 µM	yes		1				405.0	405.9 ([M+H]+)	10.5281/zenodo.10474037
SR1001	1335106-03-0	Cayman Chemical	10922	inverse Agonist		0.9 ± 0.2			59 ± 12	NR1F1	RORα	-	-	1 µM	yes			1			477.0	478.0 ([M+H]+)	10.5281/zenodo.10474037
SR1001	1335106-03-0	Cayman Chemical	10922	inverse Agonist		1.1 ± 0.5			58 ± 15	NR1F2	RORβ	-	-	1 µM	yes			1			477.0	478.0 ([M+H]+)	10.5281/zenodo.10474037
SR1001	1335106-03-0	Cayman Chemical	10922	inverse Agonist		0.11 ± 0.02			7 ± 4	NR1F3	RORγ	-	-	1 µM	yes			1			477.0	478.0 ([M+H]+)	https://doi.org/10.1016/j.bmcl.2013.10.054, 10.5281/zenodo.10474037
SR1078	1246525-60-9	Cayman Chemical	16503	Agonist	2			1.2 ± 0.1		NR1F3	RORγ	-	-	1 µM	yes			1			431.0	432.0 ([M+H]+)	https://doi.org/10.1021/cb100223d
GSK2981278	1474110-21-8	Cayman Chemical	20974	inverse Agonist		0.02			1.0 ± 0.4	NR1F3	RORγ	-	-	1 µM	yes		1				461.2	462.2 ([M+H]+)	https://doi.org/10.1016/j.bmcl.2018.03.041
PF-06747711	1892576-58-7	Sigma Aldrich	PZ0390	inverse Agonist		0.004			0.6 ± 0.3	NR1F3	RORγ	-	-	1 µM	yes				1		497.2	498.2 ([M+H]+)	https://doi.org/10.1021/acs.jmedchem.8b00392
Cintirorgon	2055536-64-4	Cayman Chemical	28425	Agonist	0.021 ± 0.009			2.4 ± 0.3		NR1F3	RORγ	-	-	1 µM	yes		1				603.1	626.1 ([M+Na]+)	https://patentscope.wipo.int/search/en/detail.jsf?docId=WO2016201225
SR2211	1359164-11-6	Cayman Chemical	11972	inverse Agonist		0.3	5% [10 µM] of DMSO control		1.4 ± 0.1	NR1F3	RORγ	-	-	1 µM	yes				1		527.2	528.2 ([M+H]+); 264.6 ([M+2H]2+)	https://doi.org/10.1021/cb200496y
XY018	1873358-87-2	Tocris	6223	Antagonist		0.2			89 ± 12	NR1F3	RORγ	-	-	No activity ≤ 3 µM Toxic @ 10 µM	no		1				516.1	517.1 ([M+H]+)	https://doi.org/10.1038/nm.4070
ML-209	1334526-14-5	Cayman Chemical	30164	inverse Agonist		1.3 ± 0.1			14.1 ± 0.4	NR1F2	RORβ	NR1F1; NR2C1	RORα; TR2	10 µM	yes		1				441.2	442.2 ([M+H]+)	10.5281/zenodo.10474037
ML-209	1334526-14-5	Cayman Chemical	30164	inverse Agonist		0.20 ± 0.02			4.1 ± 0.3	NR1F3	RORγ	-	-	1 µM	yes		1				441.2	442.2 ([M+H]+)	https://doi.org/10.1021/ml300286h, 10.5281/zenodo.10474037
T0901317	293754-55-9	Cayman Chemical	71810	inverse Agonist		0.5			2.0 ± 0.4	NR1F3	RORγ	NR1H4	FXR	1 µM	yes	1					481.0	482.0 ([M+H]+); 282.2 ([M+2ACN+2H]2+)	https://doi.org/10.1021/jm401901d
T0901317	293754-55-9	Cayman Chemical	71810	Agonist	0.4			70 ± 32		NR1H3	LXRα	NR1H4	FXR	1 µM	yes	1					481.0	482.0 ([M+H]+); 282.2 ([M+2ACN+2H]2+)	https://doi.org/10.1021/jm401901d
T0901317	293754-55-9	Cayman Chemical	71810	Agonist	0.2			84 ± 35		NR1H2	LXRβ	NR1H4	FXR	1 µM	yes	1					481.0	482.0 ([M+H]+); 282.2 ([M+2ACN+2H]2+)	https://doi.org/10.1021/jm401901d
T0901317	293754-55-9	Cayman Chemical	71810	Agonist	0.04			2.0 ± 0.1		NR1I2	PXR	NR1H4	FXR	1 µM	yes	1					481.0	482.0 ([M+H]+); 282.2 ([M+2ACN+2H]2+)	https://doi.org/10.1021/jm401901d
GW3965	405911-17-3	Cayman Chemical	10054	Agonist	0.19 ± 0.03		170% of 24(S),25-epoxycholesterol	34 ± 12		NR1H3	LXRα	-	-	3 µM	yes		1				581.2	582.3 ([M+H]+)	https://doi.org/10.1021/jm0255116
GW3965	405911-17-3	Cayman Chemical	10054	Agonist	2.1 ± 0.5			18 ± 6		NR1H2	LXRβ	-	-	3 µM	yes		1				581.2	582.3 ([M+H]+)	10.5281/zenodo.10474037
GSK2033	1221277-90-2	Selleckchem	E1142	Antagonist		0.1			28 ± 3	NR1H3	LXRα	-	-	3 µM	yes		1				591.1	592.0 ([M+H]+)	https://doi.org/10.1021/jm901797p
GSK2033	1221277-90-2	Selleckchem	E1142	Antagonist		0.04			18.0 ± 0.7	NR1H2	LXRβ	-	-	3 µM	yes		1				591.1	592.0 ([M+H]+)	https://doi.org/10.1021/jm901797p
SR9238	1416153-62-2	Cayman Chemical	18771	Antagonist		0.2			9 ± 1	NR1H3	LXRα	-	-	1 µM	yes			1			595.2	596.2 ([M+H]+); 618.2 ([M+Na]+)	https://doi.org/10.1021/cb300541g
SR9238	1416153-62-2	Cayman Chemical	18771	Antagonist		0.04			6.3 ± 0.6	NR1H2	LXRβ	-	-	1 µM	yes			1			595.2	596.2 ([M+H]+); 618.2 ([M+Na]+)	https://doi.org/10.1021/cb300541g
IMB-808	870768-70-0	Sigma Aldrich	SML1945	Agonist	0.2			0.9 ± 0.1		NR1H3	LXRα	-	-	No activity ≤ 10 µM	no				1		380.1	381.1 ([M+H]+); 403.0 ([M+Na]+)	https://doi.org/10.1021/acs.jmedchem.8b00045
IMB-808	870768-70-0	Sigma Aldrich	SML1945	Agonist	0.5			0.7 ± 0.1		NR1H2	LXRβ	-	-	No activity ≤ 10 µM	no				1		380.1	381.1 ([M+H]+); 403.0 ([M+Na]+)	https://doi.org/10.1021/acs.jmedchem.8b00045
LXR-623	875787-07-8	Selleckchem	S8390	Agonist	7		53% of T0901317	20 ± 11		NR1H3	LXRα	NR1I2; NR2E1	PXR; TLX	3 µM	yes		1				422.1	423.0 ([M+H]+)	https://doi.org/10.1021/jm800799q
LXR-623	875787-07-8	Selleckchem	S8390	Agonist	4		73% of T0901317	22 ± 5		NR1H2	LXRβ	NR1I2; NR2E1	PXR; TLX	3 µM	yes		1				422.1	423.0 ([M+H]+)	https://doi.org/10.1021/jm800799q
25(R)-27-hydroxy Cholesterol	20380-11-4	Sigma Aldrich	SML2042	Agonist	0.09			0.9 ± 0.2		NR1H3	LXRα	-	-	No activity ≤ 10 µM	no	pure LC-ELSD					402.4	385.0 (M+H-H2O)+]	https://doi.org/10.1074/jbc.M105805200
25(R)-27-hydroxy Cholesterol	20380-11-4	Sigma Aldrich	SML2042	Agonist	0.07			0.8 ± 0.2		NR1H2	LXRβ	-	-	No activity ≤ 10 µM	no	pure LC-ELSD					402.4	385.0 (M+H-H2O)+]	https://doi.org/10.1074/jbc.M105805200
RGX-104	610318-03-1	Selleckchem	S8689	Agonist	3.3 ± 0.3		91% of GSK lead 2	54 ± 10		NR1H3	LXRα	-	-	10 µM	yes			0.95			595.2	594.0 ([M-H]-)	https://doi.org/10.1016/j.bmcl.2009.08.036, 10.5281/zenodo.10474037
RGX-104	610318-03-1	Selleckchem	S8689	Agonist	2.9 ± 0.6		80% of GSK lead 2	25 ± 5		NR1H2	LXRβ	-	-	10 µM	yes			0.95			595.2	594.0 ([M-H]-)	https://doi.org/10.1016/j.bmcl.2009.08.036, 10.5281/zenodo.10474037
BMS779788	918348-67-1	Cayman Chemical	27339	Agonist	0.2		38% of lead 3b	7.4 ± 0.9		NR1H3	LXRα	-	-	1 µM	yes		0.97				508.2	509.2 ([M+H]+)	https://doi.org/10.1016/j.bmcl.2014.11.029, https://doi.org/10.1021/acsmedchemlett.6b00234
BMS779788	918348-67-1	Cayman Chemical	27339	Agonist	0.3		72% of lead 3b	11 ± 3		NR1H2	LXRβ	-	-	1 µM	yes		0.97				508.2	509.2 ([M+H]+)	https://doi.org/10.1016/j.bmcl.2014.11.029, https://doi.org/10.1021/acsmedchemlett.6b00234
APAA	344327-48-6	Cayman Chemical	10007686	Agonist	0.001			709 ± 337		NR1H3	LXRα	-	-	1 µM	yes	1					614.3	615.0 ([M+H]+)	https://doi.org/10.1074/jbc.M108225200
APAA	344327-48-6	Cayman Chemical	10007686	Agonist	0.001			375 ± 235		NR1H2	LXRβ	-	-	1 µM	yes	1					614.3	615.0 ([M+H]+)	https://doi.org/10.1074/jbc.M108225200
GW4064	278779-30-9	Selleckchem	S2782	Agonist	0.37 ± 0.03		1	308 ± 49		NR1H4	FXR	-	-	1 µM	yes					1	541.1	542.1 ([M+H]+); 282.2 ([M+H+Na]2+)	https://doi.org/10.1016/j.bmcl.2008.06.073, https://doi.org/10.1016/j.bmc.2007.01.046, 10.5281/zenodo.10474037
XL335	629664-81-9	Cayman Chemical	23350	Agonist	0.099 ± 0.009		130% of GW4064	311 ± 54		NR1H4	FXR	-	-	1 µM	yes				1		438.2	439.1 ([M+H]+)	https://doi.org/10.1016/j.bmcl.2009.07.148, https://doi.org/10.1021/jm901650u, 10.5281/zenodo.10474037
Fexaramine	574013-66-4	Cayman Chemical	17369	Agonist	0.96 ± 0.05			32 ± 4		NR1H4	FXR	-	-	1 µM	yes					1	496.3	497.3 ([M+H]+)	https://doi.org/10.1021/jm050524f, https://doi.org/10.1016/S1097-2765(03)00104-7, 10.5281/zenodo.10474037
6-ECDCA	459789-99-2	Cayman Chemical	11031	Agonist	0.30 ± 0.02			389 ± 57		NR1H4	FXR	-	-	1 µM	yes	pure LC-ELSD					420.3	419.0 ([M-H]-)	https://doi.org/10.1517/17460441.2014.860129, 10.5281/zenodo.10474037
DY268	1609564-75-1	Cayman Chemical	29475	Antagonist		0.58 ± 0.03	1% rem. act. of GW4064		28 ± 15	NR1H4	FXR	NR1H3; NR1H2; NR2E1	LXRα; LXRβ; TLX	1 µM	yes		1				560.2	561.2 ([M+H]+)	https://doi.org/10.1016/j.bmc.2014.04.014, 10.5281/zenodo.10474037
LY2562175	1103500-20-4	Cayman Chemical	28912	Agonist	0.2		41% of GW4064	185 ± 28		NR1H4	FXR	-	-	1 µM	yes		1				539.1	540.1 ([M+H]+)	https://doi.org/10.1021/acs.jmedchem.5b01161
Cilofexor	1418274-28-8	Cayman Chemical	25747	Agonist	0.04			179 ± 47		NR1H4	FXR	-	-	1 µM	yes					1	585.1	586.1 ([M+H]+)	https://doi.org/10.1021/acs.jmedchem.9b01701
Tropifexor	1383816-29-2	Cayman Chemical	25748	Agonist	0.0003		89% of GW4064	216 ± 15		NR1H4	FXR	-	-	1 µM	yes				1		603.2	604.2 ([M+H]+)	https://doi.org/10.1021/acs.jmedchem.7b00907
Calcitriol	32222-06-3	BLD-Pharm Germany	BD41597	Agonist	0.10 ± 0.03			89 ± 24		NR1I1	VDR	-	-	1 µM	yes		0.95				416.3	399.0 (M+H-H2O)+]	https://doi.org/10.1021/acs.jmedchem.6b00182, 10.5281/zenodo.10474037
Seocalcitol	134404-52-7	Cayman Chemical	21579	Agonist	0.11 ± 0.02			74 ± 19		NR1I1	VDR	-	-	1 µM	yes		1				454.3	437.0 (M+H-H2O)+]	https://doi.org/10.1021/jm0310582, 10.5281/zenodo.10474037
Doxercalciferol	54573-75-0	Cayman Chemical	12077	Agonist	0.96 ± 0.07			42 ± 2		NR1I1	VDR	-	-	1 µM	yes				1		412.3	413.3 ([M+H]+)	https://doi.org/10.1152/ajprenal.00338.2010, 10.5281/zenodo.10474037
Rifampicin	13292-46-1	Sigma Aldrich	R3501	Agonist	1		75% of T0901317	3 ± 1		NR1I2	PXR	-	-	10 µM	yes					0.98	822.4	823.5 ([M+H]+)	https://doi.org/10.1016/j.bmcl.2016.02.031
Famprofazone	22881-35-2	Selleckchem	S4327	Agonist	0.13 ± 0.4			1.8 ± 0.5		NR1I2	PXR	-	-	1 µM	yes		0.98				377.3	378.2 ([M+H]+)	https://doi.org/10.1124/dmd.110.035105, 10.5281/zenodo.10474037
Oxatomide	60607-34-3	BLD-Pharm Germany	BD146443	Agonist	6 ± 3			1.9 ± 0.4		NR1I2	PXR	-	-	10 µM	yes		1				426.2	427.2 ([M+H]+)	https://doi.org/10.1124/dmd.110.035105, 10.5281/zenodo.10474037
Pleconaril	153168-05-9	Cayman Chemical	28461	Agonist	0.3		88% of lead			NR1I2	PXR	-	-	No on-target activity ≤ 10 µM	no		0.98				381.1	382.1 ([M+H]+)	https://doi.org/10.1016/j.bmcl.2011.08.083
Lovastatin	75330-75-5	Cayman Chemical	10010338	Agonist	2			1.5 ± 0.1		NR1I2	PXR	-	-	No significance in VP16 control; many off-targets outside NR family	no		1				404.3	405.0 ([M+H]+)	https://doi.org/10.1172/JCI3703
SR12813	126411-39-0	Cayman Chemical	18115	Agonist	0.14 ± 0.05		1	1.5 ± 0.4		NR1I2	PXR	-	-	1 µM	yes			1			504.2	505.3 ([M+H]+)	https://doi.org/10.1124/mol.106.033415
PK11195	85532-75-8	Cayman Chemical	10525	inverse Agonist		0.4			36 ± 8	NR1I3	CAR	NR2C1; NR2E1; NR5A1	TR2; TLX; SF1	No significance in VP16 control; many NR off-targets	no		0.99				352.1	553.1 ([M+H]+)	https://doi.org/10.1016/j.ejmech.2015.12.018
Meclizine	1104-22-9	Selleckchem	S1986	inverse Agonist		0.06			5.8 ± 0.8	NR1I3	CAR	-	-	1 µM	yes	0.95					390.2	391.2 ([M+H]+)	https://doi.org/10.1210/me.2004-0046
CITCO	338404-52-7	Cayman Chemical	16027	Agonist	0.03			23 ± 20		NR1I3	CAR	-	-	1 µM	yes			1			435.0	435.9 ([M+H]+); 260.0 ([M+2ACN+2H]2+)	https://doi.org/10.1074/jbc.M300138200
Clotrimazole	23593-75-1	Cayman Chemical	15278	inverse Agonist		0.7			1.14 ± 0.07	NR1I3	CAR	-	-	No activity ≤ 1 µM toxic @ 3 µM	no	1					344.1	277.0 (M+H-C3H4N2)+]	https://doi.org/10.1074/jbc.M001215200
CINPA1	102636-74-8	Cayman Chemical	29110	Antagonist		0.69 ± 0.07			19 ± 2	NR1I3	CAR	-	-	10 µM	yes		1				395.2	396.2 ([M+H]+)	https://doi.org/10.1016/j.ejmech.2015.12.018

## Sheet: Incucyte (Figure2a)
	Incucyte [GR]
Compound	HEK293T	U-2 OS	MRC-9
T3	0.963797	1.46566	1.05666
KB-130015	0.875	1	0.94
Amiodarone	0.34433	1.20533	-0.224343
Tiratricol	0.844558	0.966894	0.84175
Resmetirom	0.960601	0.990802	1.27404
Sobetirome	1.08377	1.12775	1.13726
BMS753	1.11951	1.13215	0.887397
Tamibarotene	1.01534	1.14485	1.45883
Ro40-6055	1.06422	1.05108	1.26956
Tazarotene	0.367999	1.10166	1.87203
Retinoic acid	0.763197	0.929571	1.63748
Adapalene	0.627579	0.782995	0.505667
AC-261066	0.818596	0.889738	0.46949
AHPN	-0.116996	0.815579	0.404655
GW7647	0.970149	1.25655	1.12212
CP775146	0.991828	1.10653	0.539586
GW590735	0.932103	1.03447	0.929112
Muraglitazar	0.81901	0.978742	1.12415
Tesaglitazar	0.923597	0.992953	1.03699
GW9578	0.99836	1.15375	1.0201
Elafibranor	1.22039	0.840014	0.897529
GW0742	0.933156	1.13072	1.09967
Lanifibranor	0.912161	1.25529	1.3766
L-165,041	1.16852	1.20431	1.17025
DG-172	0.582179	1.12631	-0.0774469
MBX-8025	0.942714	0.972039	1.09005
GW501516	0.902177	1.11495	1.08755
GSK0660	1.24044	0.959051	0.904069
GSK3787	0.926594	1.1756	0.817208
GW1929	1.01885	1.02264	1.0157
S26948	0.485511	1.30099	1.33777
Rosiglitazone	1.04312	1.15997	1.24149
Bavachinin	1.05683	0.858798	1.11162
SR8278	0.456413	0.956986	0.763447
SR9009	0.375923	1.20215	0.435198
SR9011	0.514864	0.842263	0.58682
SR3335	0.885513	0.952827	0.991558
SR1001	0.89726	0.943928	1.0895
SR1078	0.102144	1.18168	0.267882
GSK2981278	0.673761	1.10689	0.881318
PF-06747711	1.14359	1.29291	1.15007
Cintirorgon	1.18251	1.03676	0.491416
SR2211	0.190327	0.873489	0.186713
ML-209	1.20996	1.06724	0.875235
T0901317	0.449153	0.987001	-0.136574
GW3965	0.933244	1.09056	0.588301
GSK2033	0.849612	1.17594	2.77486
SR9238	1.16293	1.04276	0.928516
LXR-623	0.819414	1.0458	-0.0136324
RGX-104	1.20666	0.99059	0.581008
BMS779788	0.913278	0.974773	0.689169
APAA	0.79153	0.932212	0.794159
GW4064	0.924788	1.24864	1.31988
XL335	0.825008	1.08395	0.479799
Fexaramine	0.445103	0.983219	1.01348
6-ECDCA	1.14986	3.57624	0.926941
DY268	1.74428	1.16976	2.10821
LY2562175	1.42838	1.03201	0.61976
Cilofexor	0.948273	1.20508	1.03728
Tropifexor	1.19733	1.09019	1.00314
Calcitriol	0.539381	0.789132	0.990514
Seocalcitol	0.20888	0.923773	1.49844
Doxercalciferol	0.124675	0.43644	0.810659
Rifampicin	1.04403	1.07547	0.537965
Famprofazone	0.885	0.985	0.92
Oxatomide	0.605	0.82	0.98
Lovastatin	0.566353	0.751145	2.15383
SR12813	0.0790685	0.746108	0.642395
PK11195	0.8	0.86	0.66
Meclizine	0.623598	0.642	0.694889
CITCO	1.38272	0.974742	1.01332
CINPA1	1.11478	2.29876	0.722416

## Sheet: Liability (Figure2b)
	Liability panel ΔTm [K]
Compound	ABL1	AURKA	BRD4	BRPF1	CDK2	CSNK1D	FGFR3	GSK3B	MAPK1	TRIM24
T3	-0.062	0.0105	0.69	-0.747	0.539	-0.2576	0.2359	-0.5562	0.2632	0.463
KB-130015	-0.21	0	0	-7.79	0	-1.25	0	0	-1.71	0
Amiodarone	0.121412	-1.66037	-4.02149	-1.30545	0.13666	0.315605	0.786051	-0.839933	0.0150967	-4.38035
Tiratricol	-0.365858	3.85654	-5.231	-2.61737	0.493036	0.217791	-0.277647	-0.678719	-1.09014	-2.60059
Resmetirom	1.01	-0.24	-0.71	-2.32	0.39	-0.07	0.07	-0.8	0.12	0.05
Sobetirome	-0.3026	0.2837	-0.9831	-1.1628	-0.6771	-0.2287	-0.0368	-1.1394	0.1513	-2.1533
BMS753	-0.1628	0.1136	-1.1949	0.0687	0.1117	-0.0717	-0.198	-0.6399	0.5262	-0.521
Tamibarotene	-0.2996	0.1807	-0.819	-1.4003	-1.0281	-0.2669	-0.37	-1.7223	0.3868	-1.1558
Ro40-6055	-0.4913	0.2106	-0.667	-0.8131	-0.5833	-0.5314	-0.4153	-1.5191	-0.5058	-1.7901
Tazarotene	-0.3737	0.0377	-1.0932	-0.9441	-1.0229	-0.157	-0.2792	-0.8359	0.024	-1.2447
Retinoic acid	0.394266	-3.00709	-5.11828	-2.2805	0.249321	0.931925	0.679567	-0.556797	0.0969009	-4.24339
Adapalene	-0.9044	0.1216	-1.658	-0.5086	-0.5513	0.0455	-0.1679	-0.6997	-0.2157	-0.3191
AC-261066	0.83	0.03	-1.13	-1.58	0.24	-0.04	0.11	-0.48	0.08	-0.22
AHPN	-0.6369	0.2481	-9.3272	-3.6549	0	0.2045	-0.3122	0.6374	1.0051	-1.75
GW7647	-0.3016	0.2744	-8.0306	-5.4874	-2.8644	-0.3692	0.1156	-1.7169	-1.1341	-3.6015
CP775146	-0.3239	0.0435	-0.8985	-0.5027	-1.0425	-0.119	-0.3723	-0.6596	-0.0767	-1.464
GW590735	0.609785	0.594769	-2.80082	-1.40515	0.763207	0.628448	0.714436	-0.638405	0.342123	-1.73265
Muraglitazar	0.158195	-0.926075	-4.38308	-1.99396	-0.272924	0.560963	0.894495	-1.96228	0.182755	-4.77816
Tesaglitazar	0.0340691	0.0933914	-0.895309	-1.82558	0.40608	-0.312918	0.519136	-0.584415	0.211138	-3.53153
GW9578	0.483797	-1.92796	-1.90339	-1.58957	0.000663757	0.478481	0.874441	-1.12488	-0.0805244	-3.36491
Elafibranor	1.0976	4.95753	-3.48592	-1.39387	0.591717	0.606596	1.12367	0.686848	0.0749359	-3.46022
GW0742	-0.2641	0	-4.9324	-3.3902	-2.422	0.0981	0.018	-0.3397	-0.3732	-0.9077
Lanifibranor	0.340158	-0.83456	-3.70703	-1.78144	0.244198	1.03144	0.797871	-2.45695	0.255453	-1.33481
L-165,041	0.0785065	-1.5621	-2.9181	-1.7839	-0.158962	1.18176	0.122807	-0.0732155	-0.156124	-1.59816
DG-172	-0.035717	-1.83194	-4.30726	-2.4758	0.190372	0.852402	1.23394	-0.465488	0.109056	-4.70313
MBX-8025	0.262966	-1.04388	-2.72306	-0.868366	0.431347	0.114548	0.476421	-0.408037	0.323149	-3.25755
GW501516	0.0032196	-2.58318	-3.91113	-1.59147	0.301571	1.18397	1.03783	-1.11015	0.565714	-2.78772
GSK0660	0.47987	-2.34154	-3.8468	-1.03792	0.719063	0.44862	0.387346	-0.367863	-2.78376	0.591707
GSK3787	-0.00262833	-0.523907	-3.10944	-0.994747	0.726402	0.230276	0.384823	-1.08361	0.295713	-2.4227
GW1929	-0.9003	0.0213	-3.034	-2.2763	-1.2435	-0.5341	-0.3503	-2.1245	-0.5063	-1.0781
S26948	-0.615	0.3287	-1.9985	-0.7804	-1.7881	0	-0.4249	-2.3934	-0.4161	-1.0395
Rosiglitazone	-0.0775	0.0347	-0.0157	-0.5405	0.1369	0.0701	0.1436	-0.5207	-0.1666	-1.6455
Bavachinin	0.530832	-1.37765	0.401279	1.25363	1.21224	1.23045	2.85331	-0.0260754	0.340597	0.625977
SR8278	0.0150261	-1.19577	-2.70119	-1.13056	0.342686	0.340025	0.412956	-1.03305	-0.001297	-3.40684
SR9009	0.471245	-0.407057	-2.61113	-2.07156	0.827911	1.1718	0.35383	-0.644653	0.210241	-4.18888
SR9011	0.0328426	-0.896118	-2.51041	-0.18552	0.81468	0.695894	0.76932	-1.48558	0.0343456	-3.42939
SR3335	0.410181	0.568653	-2.90357	-1.53602	0.73222	0.383501	0.590206	-0.539385	1.0379	-0.685967
SR1001	0.645899	1.26728	-1.80702	-0.895903	0.743122	0.363859	0.629076	0.504705	0.180748	-0.92296
SR1078	0.760723	0	-1.028	0.723007	1.61304	1.46777	2.92739	-0.340923	0.189871	-0.533991
GSK2981278	-3.78762	-8.48206	-3.98979	-0.203894	0.332333	0.709995	0.496012	-0.00494003	0.199734	-0.460169
PF-06747711	-0.0506287	-0.709734	-2.26882	0.274044	0.712133	0.735088	0.789156	-0.396376	0.362478	-2.4974
Cintirorgon	-1.50084	-3.89282	-6.18245	-3.41507	-2.02436	-2.71485	-0.976465	-2.26262	-6.89912	-2.15703
SR2211	-0.103146	-1.10063	-1.34353	-2.07106	0.636326	-0.180824	0.641247	-0.861916	0.0242901	-2.90889
ML-209	4.28788	0.326319	0.53595	1.95121	0.289455	0.17024	0.96871	0.995075	0.254601	-3.37522
T0901317	-0.7513	0.1476	-1.421	-0.7765	-1.3576	0.2167	-0.1921	0.4668	-0.3422	-1.2014
GW3965	0.5476	0.0292	0	-4.3506	0	0.2537	0.7768	-0.4649	0.1236	-0.7847
GSK2033	-0.323	0.0701	-0.5251	-0.8664	-3.2066	-0.0027	-0.0036	-2.8828	-0.1073	-1.2884
SR9238	-2.07303	-3.0985	-4.77719	-3.0249	-2.00164	-1.51881	-1.46321	-0.283991	-3.00173	0.498354
LXR-623	0.024128	-1.6595	-3.5288	-2.24534	0.180311	0.791489	0.665865	-1.83488	0.0613766	-1.16049
RGX-104	0.51215	-2.30583	-6.65947	-4.81982	1.49524	0.574953	2.11244	-1.06975	0.405338	-0.561726
BMS779788	-1.70411	-3.66368	-4.359	-1.46077	0.0775147	-0.265236	-2.28475	-0.991001	0.150249	-3.38789
APAA	0.167721	-1.31938	-2.81474	-2.6738	0.490646	0.281645	0.0977345	-0.854118	-2.78658	-3.03636
GW4064	0.2139	0.2463	-9.7384	0	0	-1.0109	0.2278	-1.2249	0.4279	-0.5686
XL335	-0.0408	0.0815	-0.0257	-1.3491	-0.8228	-0.0124	-0.2481	-0.6039	0.0283	-0.3582
Fexaramine	-0.2763	0.0416	-0.5048	-1.1368	-0.0018	-0.0956	-0.2007	-0.3363	-0.5378	-0.1192
6-ECDCA	-0.115799	-1.71326	-3.0516	-1.33228	-0.267412	0.555321	0.001791	-0.923998	-0.0929699	-1.61709
DY268	4.84011	3.72575	1.2717	4.54208	3.65308	-0.326212	3.17119	1.92221	-3.65623	4.10234
LY2562175	0.495937	-1.50328	-1.73825	-1.89504	0.9277	1.17486	0.910717	0.225996	0.522522	-2.91027
Cilofexor	0.220909	-1.95073	-4.33381	-1.75293	-0.265436	0.412983	0.026598	-0.80691	-0.582066	-1.77252
Tropifexor	0.228008	-8.03953	-7.40455	-2.95892	0.383625	0.11252	-3.82921	-5.45157	-0.820644	-1.61936
Calcitriol	-0.274368	-10.0442	-7.29448	-2.59126	-4.69851	0	1.24782	-6.39283	-0.739372	-4.58593
Seocalcitol	-2.014	0	0	-3.4371	-5.7203	0	-1.3627	-2.7421	0	0
Doxercalciferol	0.3893	0.1295	0.4259	-0.79	-0.0057	0.3039	-0.0618	0	0.5649	-1.0244
Rifampicin	-0.3099	0.1354	0.1436	-1.3693	-0.1926	-0.096	-0.5316	-0.4904	0.3399	-0.8568
Famprofazone	0.182556	-1.03314	-1.31889	-0.940008	-0.0880547	0.0211945	-0.2747	-1.17065	-0.524891	-1.39748
Oxatomide	0.06	-0.84	-2.84	-1.19	-0.55	0.51	-0.15	-1.75	-0.61	-2.5
Lovastatin	-0.1355	0.0639	-1.1761	-2.3867	-1.1843	-0.5941	-0.2905	-0.1256	0.0616	-2.0837
SR12813	-0.3268	0.0749	-1.6375	-2.3373	-1.4718	-0.0762	-0.4634	-0.7798	-0.1118	-2.156
PK11195	-0.088438	-1.16967	-3.48219	-1.70137	-0.883839	-0.255278	-0.629812	-1.16694	-0.981123	-2.33856
Meclizine	0.3859	0.0388	-0.732	-0.3395	-0.3149	0.2372	0.2284	-0.3142	0.061	-0.2661
CITCO	-0.762701	-1.04972	-1.58412	-0.922962	-0.937105	-2.09229	0.550884	-0.83246	-0.152424	-1.94695
CINPA1	0.172691	-1.06395	-1.52814	-1.20584	0.574228	0.578554	0.66415	-0.121176	0.187088	-1.69003
pos. ctrl	6.561	15.667	11.251	14.229	15.992	8.942	8.187	9.877	8.202	11.779
DY268 [1 µM]	-0.15	0	-2.218	-2.328	0.385	-1.443	-2.879	-1.065	-2.905	-0.382

## Sheet: NR1 Selectivity (Figure3a)
	NR1 Selectivity (log10[mean reporter activity vs ctrl], n=3)
Compound	NR1A1	NR1A2	NR1B1	NR1B2	NR1B3	NR1C1	NR1C2	NR1C3	NR1D1	NR1D2	NR1F1	NR1F2	NR1F3	NR1H3	NR1H2	NR1H4	NR1I1	NR1I2	NR1I3
T3	2.56	2.85
KB-130015	0	-0.12
Amiodarone	-0.07	-0.1
Tiratricol	2.75	3.03
Resmetirom	0	1.95
Sobetirome	2.62	2.72
BMS753			2.2	1.13	0
Tamibarotene			2.45	1.97	1.74
Ro40-6055			2.51	2.05	1.36
Tazarotene			2.35	2.03	1.25
Retinoic acid			2.53	2.15	2.21						-0.251956	-0.275001	-0.335994
Adapalene			2.38	1.99	1.48
AC-261066			2.19	1.92	1.22
AHPN			0	1.39	1.33
GW7647						1.58	1.28	1.66
CP775146						1.51	0.05	0.53
GW590735						1.28	1.4	0.45
Muraglitazar						1.12	0.82	2.06
Tesaglitazar						1.32	0.63	2.04
GW9578						1.55	1.3	1.9
Elafibranor						1.24	1.08	1.36
GW0742						1.17	1.71	1.02
Lanifibranor						0.7	1.1	1.55
L-165,041						1.45	1.7	1.52
DG-172						-0.39	-1.09	-0.32
MBX-8025						0.65	1.65	0.46
GW501516						1.02	1.8	0.52
GSK0660						-0.55	-0.49	-0.5
GSK3787						0	-0.13	-0.08
GW1929						0.95	0.31	2.06
S26948						0.52	0.21	2.14
Rosiglitazone						0.6	0.18	2.09
Bavachinin						0.05	-0.01	0.32
SR8278									0.2	0.08
SR9009									-0.45	-0.3
SR9011									-0.59	-0.68
SR3335											-0.44	-0.59	-0.71
SR1001											-0.23	-0.24	-1.18
SR1078											0	0	0.09
GSK2981278											0.02	0.01	-1.98
PF-06747711											-0.07	-0.12	-2.18
Cintirorgon											-0.04	-0.03	0.37
SR2211											-0.12	-0.04	-1.86
ML-209											-0.07	-0.85	-2.01
T0901317											-0.06	-0.01	-1.7	1.84	1.92	1.04	0	0.31	0
GW3965														1.53	1.39	0.61
GSK2033														-0.55	-0.74	-0.27
SR9238														-1.05	-1.2	-0.11
LXR-623														1.3	1.34	0	-0.0126238	0.354255	0.487674
RGX-104														1.73	1.39	0
BMS779788														0.87	1.04	0.08
APAA														2.85	2.57	0.07
GW4064														0.01	0	2.37
XL335														0	0	2.41
Fexaramine														0	0	1.51
6-ECDCA														0.02	0	2.46
DY268														-0.14	-0.21	-0.55
LY2562175														0	0.77	2.27
Cilofexor														0	0.7	2.25
Tropifexor														0	0	2.33
Calcitriol																	1.92	0	0
Seocalcitol																	1.77	0	0
Doxercalciferol																	1.62	0	0
Rifampicin																	0	0.46	0
Famprofazone																	0.08	0.26	-0.19
Oxatomide																	0	0.27	-0.38
Lovastatin																	0.381362	0.174807	0.23
SR12813																	0	0.16	0
PK11195																	0	0	-0.44
Meclizine																	0.08	0	-1.24
CITCO																	0	0	1.37
CINPA1																	0	-0.03	-0.73

## Sheet: RXR (Figure3b)
	rel. act. [%]
Compound	NR2B1
T3	0.714536
KB-130015	0.91
Amiodarone	0.633775
Tiratricol	0.725813
Resmetirom	1.66637
Sobetirome	0.666071
BMS753	0.479583
Tamibarotene	0.524927
Ro40-6055	0.897874
Tazarotene	0.693799
Retinoic acid	30.8346
Adapalene	0.847699
AC-261066	19.3464
AHPN	0.607229
GW7647	0.844894
CP775146	0.860129
GW590735	0.895529
Muraglitazar	0.861919
Tesaglitazar	0.813115
GW9578	0.74254
Elafibranor	0.860217
GW0742	0.69345
Lanifibranor	1.07508
L-165,041	1.17639
DG-172	1.47113
MBX-8025	0.702024
GW501516	0.766223
GSK0660	0.476046
GSK3787	0.595925
GW1929	0.731333
S26948	0.669826
Rosiglitazone	1.04459
Bavachinin	0.529152
SR8278	0.244715
SR9009	0.236704
SR9011	0.100006
SR3335	0.211255
SR1001	0.190513
SR1078	0.302195
GSK2981278	0.287743
PF-06747711	0.3359
Cintirorgon	0.333647
SR2211	1.18805
ML-209	0.338599
T0901317	0.847259
GW3965	0.674413
GSK2033	0.983777
SR9238	0.903267
LXR-623	0.522674
RGX-104	0.904776
BMS779788	0.458764
APAA	0.795518
GW4064	0.802837
XL335	0.670867
Fexaramine	0.491813
6-ECDCA	0.529993
DY268	0.490229
LY2562175	0.539274
Cilofexor	0.697804
Tropifexor	0.815136
Calcitriol	0.655927
Seocalcitol	0.643254
Doxercalciferol	0.634573
Rifampicin	0.682789
Famprofazone	0.69
Oxatomide	0.76
Lovastatin	1.15986
SR12813	0.581151
PK11195	0.00561308
Meclizine	0.53369
CITCO	0.637365
CINPA1	0.622501

## Sheet: VP16 (Figure3c)
Compound	p-value main NR target effect vs. VP16 effect
T3	8.0824e-06
KB-130015	0.012839
Amiodarone	9.20545e-05
Tiratricol	0.00900285
Resmetirom	0.00870077
Sobetirome	0.0006302
BMS753	0.00092197
Tamibarotene	2.2653e-06
Ro40-6055	0.0055014
Tazarotene	0.00140967
Retinoic acid	0.00012659
Adapalene	0.00282391
AC-261066	0.00302449
AHPN	0.0191314
GW7647	2.26e-05
CP775146	0.0017
GW590735	7.52e-07
Muraglitazar	2.24e-06
Tesaglitazar	0.0008
GW9578	0.0039
Elafibranor	6.06e-07
GW0742	0.0031
Lanifibranor	0.0075
L-165,041	1.09e-07
DG-172	7.199e-05
MBX-8025	0.0052
GW501516	0.0001
GSK0660	0.0012
GSK3787	0.0023
GW1929	1.1214e-05
S26948	0.0005
Rosiglitazone	2.0689e-12
Bavachinin	3.1625e-05
SR8278	0.0358355
SR9009	0.0178649
SR9011	1.7463e-05
SR3335	0.00195216
SR1001	3.3137e-05
SR1078	0.167199
GSK2981278	0.00142218
PF-06747711	0.00111187
Cintirorgon	4.904e-12
SR2211	0.00193593
ML-209	0.00022683
T0901317	0.00057527
GW3965	2.13e-05
GSK2033	0.0109636
SR9238	0.0222494
LXR-623	4.11e-06
RGX-104	0.018492
BMS779788	0.00045499
APAA	0.00116657
GW4064	3.89e-13
XL335	1.36e-05
Fexaramine	2.38e-08
6-ECDCA	0.00014716
DY268	1.23e-07
LY2562175	1.58e-05
Cilofexor	0.00110376
Tropifexor	0.0015109
Calcitriol	6.76e-09
Seocalcitol	0.00021893
Doxercalciferol	0.00055682
Rifampicin	0.00052725
Famprofazone	0.00160952
Oxatomide	6.00393e-08
Lovastatin	0.679575
SR12813	0.0135874
PK11195	0.546451
Meclizine	0.00397466
CITCO	0.00015837
CINPA1	0.0110181

## Sheet: NR Selectivity (Figure3d)
	activity on NR targets outside NR1 [log10 fold act.] (mean, n=3)
Compound	NR2A1	NR2C1	NR2E1	NR4A1	NR5A1
T3	-0.252768	-0.1579	0.0133938	-0.0947661	-0.10248
KB-130015	-0.131378	0.107623	-0.135672	0.00831074	-0.164659
Amiodarone	-0.0452619	0.0056633	0.159866	0.227844	0.0418141
Tiratricol	0.206865	-0.163679	0.0506004	-0.0638548	0.296369
Resmetirom	-0.252832	-0.244859	-0.103366	-0.130147	-0.252393
Sobetirome	-0.205873	-0.195461	-0.244317	-0.30437	-0.172649
BMS753	-0.0203558	0.00111356	-0.0347712	-0.0336126	-0.0249921
Tamibarotene	-0.00120387	-0.0444993	-0.117257	0.118358	-0.0445899
Ro40-6055	0.0287453	-0.0107573	-0.192443	0.0172995	-0.0417957
Tazarotene	-0.0358695	-0.0362463	-0.152793	-0.0455036	-0.0951414
Retinoic acid	-0.273756	-0.302492	-0.380597	-0.00617023	-0.378868
Adapalene	0.0014287	0.0112071	-0.0334286	0.0456648	-0.0476994
AC-261066	0.0370781	-0.0808613	-0.127401	-0.0159987	-0.120575
AHPN	-0.0950272	0.341885	0.241017	0.0937291	0.126099
GW7647	-0.0251675	0.172061	-0.0385604	0.0113289	-0.0469583
CP775146	0.0458415	0.0514231	-0.0727601	0.0318942	0.0328024
GW590735	-0.0342168	-0.00782745	-0.0014766	-0.0581305	0.0505862
Muraglitazar	-0.0973752	-0.12676	-0.0407492	0.0760766	-0.0382024
Tesaglitazar	0.0055938	0.0474227	0.0313985	-0.0854411	0.00240707
GW9578	0.00199037	0.0630649	-0.0858685	0.00143876	0.000704127
Elafibranor	-0.0696611	0.147856	0.0447101	0.0970151	-0.0601997
GW0742	0.045312	0.117271	0.133906	0.0694344	0.00927849
Lanifibranor	0.0739508	-0.129118	-0.122281	0.03593	0.0658078
L-165,041	0.0423047	0.133303	0.12698	0.0851464	-0.0064802
DG-172	0.0129629	0.122242	0.122124	0.132084	0.178904
MBX-8025	0.0661952	0.110536	0.0577278	0.0391439	0.0535677
GW501516	0.0411466	0.0949593	0.020812	0.0103325	0.0228272
GSK0660	-0.292501	-0.168023	-0.216237	-0.0430122	-0.200729
GSK3787	0.0960658	0.143116	0.0462059	0.103047	-0.0458506
GW1929	-0.0806287	0.0119751	-0.110097	-0.0707011	-0.0713201
S26948	0.0257645	0.138557	-0.0710823	-0.0152011	0.0875742
Rosiglitazone	0.0371647	0.0685091	0.0197749	-0.0160183	0.0320007
Bavachinin	-0.0689832	-0.0704494	-0.165257	-0.120187	-0.0670996
SR8278	-0.113499	0.0518272	0.125474	0.311546	0.044887
SR9009	-0.237309	-0.336886	-0.207852	0.115688	-0.0432887
SR9011	-0.148015	-0.312612	-0.315621	0.0946768	0.0647871
SR3335	-0.0852742	-0.0728147	-0.197746	-0.0254591	-0.0871828
SR1001	-0.14849	-0.165167	-0.236266	-0.180012	-0.0891614
SR1078	0.0458597	0.0406219	-0.0440577	-0.0666789	0.0428066
GSK2981278	-0.00283632	-0.0697988	-0.0695625	-0.0434983	-0.00499936
PF-06747711	0.0336307	-0.0382528	-0.0763408	0.0564165	0.0501804
Cintirorgon	0.0793283	0.113946	0.0112298	0.155211	0.0218388
SR2211	-0.0565346	0.099971	0.0837092	-0.0351504	-0.251298
ML-209	-0.0125246	-0.371968	-0.29349	-0.0462996	-0.0257507
T0901317	0.032929	0.0406597	-0.129474	-0.0440624	0.0506002
GW3965	0.0713101	0.296497	0.259127	0.144687	0.0523433
GSK2033	0.107195	0.0269208	0.0991059	-0.0080548	0.111107
SR9238	0.11025	0.00846751	-0.109999	0.101109	0.0279487
LXR-623	-0.0618516	0.211012	0.264536	0.106543	-0.0576251
RGX-104	0.00746478	0.153293	0.149996	0.0960874	0.0466383
BMS779788	0.0600256	0.140439	-0.031085	0.00266658	0.0823591
APAA	-0.0325819	0.0543539	0.0275032	0.0449209	-0.0656939
GW4064	0.0941417	0.123027	0.0502233	0.149582	-0.0329972
XL335	0.0107386	0.112497	0.163004	0.0122751	0.0504885
Fexaramine	0.0195007	0.140383	0.0946259	0.056808	0.035822
6-ECDCA	0.0568785	0.0759456	0.0533379	0.0902421	0.0160463
DY268	0.0403947	-0.264951	-0.364588	-0.0722813	-0.0080442
LY2562175	0.0459472	0.0907377	0.034645	0.00588945	-0.00132432
Cilofexor	0.0527382	0.0705108	0.0475658	0.00605132	0.029746
Tropifexor	-0.183616	0.108635	-0.0172687	-0.15738	-0.327926
Calcitriol	-0.0537793	0.0239654	0.0123005	0.0869353	-0.0281265
Seocalcitol	0.0334483	0.209796	-0.00171886	0.0760767	0.105607
Doxercalciferol	-0.00300592	0.0749825	-0.0540548	-0.0771828	0.0321809
Rifampicin	0.018691	0.0571918	0.123071	0.0184066	-0.0213422
Famprofazone	0.0593179	0.0544309	-0.114051	-0.0176052	0.0486295
Oxatomide	-0.13291	-0.0952057	-0.179525	0.0657562	0.029021
Lovastatin	0.254741	0.0247457	0.16002	0.230463	0.23568
SR12813	-0.0293254	0.137593	-0.0996901	-0.0180286	0.00318895
PK11195	-0.22	-0.14	-0.24	-0.19	-0.15
Meclizine	0.00210783	0.0582297	0.00610786	0.0511434	-0.0893255
CITCO	0.0456903	0.0892517	-0.00478935	-0.0298463	0.0769062
CINPA1	0.0334382	0.13712	0.140348	0.0843152	0.0645787

## Sheet: NFkB (Figure7a)
Compound	NFκB activity vs. DMSO ctrl (mean, n=3)
T3	0.993077
KB-130015	1
Amiodarone	0.989395
Tiratricol	0.773001
Resmetirom	0.966856
Sobetirome	0.860728
BMS753	1.16445
Tamibarotene	0.529384
Ro40-6055	0.491223
Tazarotene	0.799964
Retinoic acid	0.644437
Adapalene	0.572469
AC-261066	0.615889
AHPN	0.671636
GW7647	1.14107
CP775146	0.834275
GW590735	1.04816
Muraglitazar	1.04032
Tesaglitazar	0.829472
GW9578	0.835812
Elafibranor	0.983929
GW0742	0.932136
Lanifibranor	1.01887
L-165,041	0.918112
DG-172	1.31984
MBX-8025	0.884344
GW501516	0.961462
GSK0660	1.02261
GSK3787	0.863629
GW1929	1.09942
S26948	0.941501
Rosiglitazone	0.9976
Bavachinin	0.931323
SR8278	1.46118
SR9009	0.529648
SR9011	0.55885
SR3335	0.476803
SR1001	0.59462
SR1078	0.934222
GSK2981278	0.753211
PF-06747711	0.965915
Cintirorgon	0.990115
SR2211	0.829768
ML-209	1.09086
T0901317	0.87532
GW3965	1.14785
GSK2033	1.4428
SR9238	1.03641
LXR-623	1.33149
RGX-104	1.17647
BMS779788	1.03708
APAA	0.669229
GW4064	0.948812
XL335	0.838098
Fexaramine	1.13418
6-ECDCA	0.810935
DY268	0.742759
LY2562175	0.787741
Cilofexor	0.900119
Tropifexor	1.14184
Calcitriol	1.44971
Seocalcitol	1.08006
Doxercalciferol	1.17645
Rifampicin	0.803881
Famprofazone	0.87
Oxatomide	0.87
Lovastatin	1.71377
SR12813	0.982532
PK11195	0.5
Meclizine	1.00522
CITCO	0.940869
CINPA1	0.993683

## Sheet: Autophagy (Figure7b)
	normalized green/red ratio [%]
Hours	0	2	4	6	8	10	12	14	16	18	22	24	26	28	30	32	34	36	38	40	42	44	46	48	50	52	54	56	58	60	62	64	66	68
T3	1.37	0.0796424	0.715956	1.4676	1.81064	2.27241	-35.5475	3.06711	2.74894	4.45336	5.33326	4.32763	8.42472	6.10866	7.34186	3.54044	6.51459	5.54161	4.02102	9.89394	6.62019	2.30747	4.01532	5.21582	2.77412	-1.69296	-8.23131	-8.97069	-19.3744	-5.40228	-13.9539	-7.99809	6.53724	-17.881
KB-130015	0.663355	-0.0809292	0.19497	0.476461	-0.281614	-0.358422	0.264601	-1.17912	-2.24171	-2.39156	-1.22017	-3.48842	-2.64284	-2.92101	-5.09888	-4.86722	-5.2508	-10.971	-10.7208	-11.7694	-8.15886	-11.4697	-13.143	-4.7278	1.3546	-8.02055	-9.88344	-3.59024	2.16171	4.15756	-1.17743	6.78145	5.23722	12.2067
Amiodarone	-0.0566349	-0.0181919	-0.160582	0.364325	0.473285	0.765871	89.7203	0.410903	0.382638	0.714336	0.839097	0.513375	1.67434	1.41926	1.98573	2.23845	2.32012	1.98005	2.70031	1.31021	1.76597	1.66765	5.08038	3.20316	3.39885	6.83356	3.38479	5.13599	5.15972	1.78904	2.76766	1.01811	4.62561	2.95882
Tiratricol	0.526546	0.922289	0.891677	0.804894	0.853832	2.00765	2.28667	2.28671	2.74007	2.58512	2.39642	3.44495	3.16591	3.69739	2.60501	2.65007	1.1938	1.65159	1.3332	1.81766	-0.0045682	-2.61127	-1.36734	-2.04476	-0.712833	-3.66683	-2.3524	-4.79096	-8.36748	-7.64607	-8.80892	-10.122	-8.73216	-6.15494
Resmetirom	1.27145	1.04187	0.0888377	0.121139	-0.409257	0.0146586	0.0286499	0.299991	-0.160506	-0.178696	1.34581	0.288958	0.230873	0.0682181	-0.0544826	0.283936	0.524594	0.230965	0.111652	0.551174	-0.197193	-1.3453	-1.02676	-0.4014	2.17293	7.77636	-0.735595	0.355885	-0.276122	1.12006	-1.3785	2.57496	-4.67606	-0.238455
Sobetirome	0.476681	1.11274	1.48725	1.88781	1.56602	1.32189	1.09082	1.83176	1.06997	1.29248	1.86558	2.11786	0.966719	0.479707	-0.722791	-0.110543	-2.85457	-1.80039	-2.25645	-3.30465	-4.75751	-8.09481	-7.23242	-7.95716	-9.13623	-7.99061	-10.3637	-9.32461	-10.6141	-8.43124	-6.07164	-5.7184	-3.03258	1.94197
BMS753	1.37735	0.870986	0.409472	0.764744	0.581262	0.823451	0.984383	0.189384	0.789247	0.381367	2.23961	2.26221	3.08444	2.30324	1.5123	0.592299	0.898667	1.48787	1.07847	2.5977	3.3668	18.3603	-1.9898	0.784639	-0.965059	-0.0495234	-2.65398	-1.33543	-2.31929	6.25022	-9.12497	2.88157	3.28706	-3.03417
Tamibarotene	1.34012	1.43917	1.56596	2.86746	4.03527	5.04342	5.86216	6.78431	7.82274	7.78147	9.73987	10.6785	12.4882	12.8384	12.5931	11.7416	13.7103	14.2398	13.2615	13.1458	11.2367	9.43163	7.07001	3.35164	-0.373982	-4.60323	-13.0604	-18.0822	-21.8741	-29.1408	-34.0158	-36.9069	-34.4305	-40.3622
Ro40-6055	1.13068	1.30949	2.03131	2.80892	3.83017	4.14684	4.26518	5.48914	5.6165	5.78045	6.79148	8.22593	7.67101	7.58974	7.25074	7.99032	5.63565	6.80116	5.15692	4.71819	3.42583	1.59937	0.831755	-1.27001	-3.11475	-4.56425	-9.253	-11.3223	-16.352	-19.1847	-21.3717	-24.0638	-25.9196	-24.3578
Tazarotene	0.233357	1.00575	1.46191	2.44261	3.52847	3.71669	4.38472	5.02993	5.73081	5.65391	8.02397	9.72138	8.94997	8.2375	7.00281	7.92364	6.36378	7.50564	8.5982	8.2511	5.77542	2.457	0.666713	-1.79241	-3.65879	-7.23107	-13.9539	-16.9433	-22.3682	-27.2153	-29.3556	-34.754	-35.9802	-34.8629
Retinoic acid	0.340757	0.327332	1.37772	1.54808	2.87974	4.13079	4.24698	5.51418	5.69316	5.83765	6.6378	6.12098	9.04935	7.29024	6.4534	4.90107	5.53915	3.98618	2.80994	1.54092	-0.541276	-2.86074	-5.19486	-8.04405	-13.0115	-13.0013	-19.9434	-22.6431	-25.2189	-31.5124	-33.8931	-34.6453	-25.7326	-35.3617
Adapalene	0.759968	1.00776	1.35597	2.57213	3.12991	3.74235	4.09888	4.9556	6.4529	6.57388	7.46666	7.83485	7.64222	7.73273	7.2927	7.53098	8.57628	6.52377	7.95019	4.72646	3.04038	1.50276	1.17596	-1.52804	-2.99762	-5.55395	-12.005	-13.7424	-18.1499	-20.4825	-23.0353	-29.3691	-29.8581	-29.744
AC-261066	0.508781	0.55583	1.33437	1.9311	2.18256	2.7207	2.3041	3.2849	3.21238	3.37014	4.19165	5.56688	4.91884	6.16721	6.29411	6.08107	5.5386	7.81	7.48552	6.38697	7.21654	5.9831	6.36472	6.17317	7.30742	2.55899	-0.124181	-2.01135	-9.52969	-9.49624	-12.496	-15.5624	-18.887	-19.4022
AHPN	1.25248	0.711962	0.757127	1.34419	1.79104	1.95486	1.94531	3.13339	3.4864	3.14689	4.03606	4.48793	5.22335	4.41012	5.94309	6.36999	4.73731	6.20996	6.14749	5.61946	3.83088	3.75609	3.86876	3.97111	3.2089	0.278795	-2.37732	-4.16017	-4.99585	-8.39738	-9.29062	-14.872	-17.5717	-16.4012
GW7647	1.44063	1.6071	1.15781	0.780576	0.724158	0.460463	0.700781	0.96576	1.98608	0.950707	1.26455	0.760072	1.96877	1.54501	2.66925	1.16973	2.18648	1.76975	2.22205	1.48439	1.28922	1.4592	2.38906	2.70419	6.61414	4.77556	0.721976	2.64547	0.237695	0.174553	1.08359	0.848189	-10.5349	-3.06349
CP775146	-0.510424	-0.193309	0.0177942	-0.0426338	0.367312	0.00058208	-0.575861	0.0594153	0.0440133	-0.634446	-0.904712	1.05382	-0.741953	0.534777	-0.620313	-0.293354	-2.39682	-1.0556	-1.40966	-2.5113	-1.36728	-3.96786	-3.83062	-4.96283	-2.35619	-3.22064	-4.25004	-3.11892	0.651051	0.51249	2.2968	1.68235	1.35435	5.44394
GW590735	0.813581	0.488214	1.13513	0.660778	1.00791	1.23323	1.07182	0.47118	1.26623	0.655363	1.86115	1.33482	1.94163	0.909705	1.31386	0.782002	1.42202	1.22252	1.18225	1.22051	2.20976	0.313232	0.926608	0.321937	1.12659	-0.133985	-8.77783	-0.542329	-0.657198	-8.25334	-4.25838	0.43426	5.16238	2.52902
Muraglitazar	1.79316	1.761	1.44328	1.77905	2.42336	1.74371	-22.2405	2.43588	1.99801	2.38765	3.77496	3.62759	5.98405	5.19176	4.97567	5.37526	7.16904	7.25194	7.11496	2.89716	22.2376	7.35997	4.44186	12.1897	12.5785	4.77329	10.6436	2.63777	1.28926	-4.31568	-3.12069	-2.74446	-5.41706	-4.02074
Tesaglitazar	0.733821	0.0572172	0.0670717	0.825617	0.586136	0.495365	0.713151	0.518501	-0.300015	0.35158	-0.954216	0.660424	-0.0233783	-0.730556	-1.07686	-0.377567	-3.05493	-2.29022	-2.43946	-2.28222	-3.64946	-5.34814	-4.12585	-5.01224	-4.44037	-4.24277	-7.17111	-4.09589	-5.30991	-1.91708	0.672816	0.371172	-0.417257	3.79865
GW9578	1.07277	0.644459	1.48624	0.934515	1.35761	1.64402	0.84452	1.42941	1.00831	0.558656	1.00571	1.53301	1.11587	1.44677	1.32909	2.48814	-1.06592	0.550292	0.46052	-0.352984	-0.296464	-1.58009	-0.542189	0.50831	3.42835	0.206805	0.288088	1.95026	1.62772	3.87007	6.67804	4.32438	5.06283	7.95357
Elafibranor	0.844356	0.675349	0.184168	0.549333	0.475406	0.596117	0.930769	0.893259	0.783679	1.32616	3.03485	3.35503	4.13898	3.29241	5.50459	3.9144	4.65857	5.55761	4.6672	5.93191	6.13391	6.68938	9.09665	8.47491	7.69983	5.61947	1.05019	2.69821	3.72413	-1.42342	-3.6286	-3.5091	-3.14252	-6.75502
GW0742	0.166027	0.520871	1.16928	0.608145	1.04118	0.724096	0.241119	0.965182	1.00217	0.547322	0.19438	0.800735	0.0583686	0.719537	-0.078374	1.14753	-1.64797	-1.53714	-0.779566	-0.624214	-1.78353	-2.77072	-0.596233	0.883477	2.49661	0.0124088	-0.0215266	0.0318326	2.46635	4.10071	4.90857	4.45288	5.25013	8.74834
Lanifibranor	1.05394	0.432018	0.56947	0.432657	0.398772	0.323244	19.4719	0.409605	0.914949	1.25292	1.54999	0.631956	2.45497	0.55084	-0.192429	-0.194934	1.91527	1.9915	3.02937	1.99885	3.46654	0.0130925	2.13524	-0.876983	-1.40242	2.28001	-0.916642	2.03593	2.345	2.07099	1.43215	0.494562	-3.00436	0.168988
L-165,041	0.403731	0.996911	0.910672	1.33688	1.84734	1.53836	1.67452	1.58596	1.1958	0.825449	0.629656	1.42952	1.06786	0.855448	1.91862	3.12509	1.43658	1.17808	2.13384	0.988896	0.710276	0.494409	2.26104	1.97279	3.7746	3.65497	4.83088	5.86543	2.50056	5.65624	4.36185	4.61587	2.21313	6.20523
DG-172	0.570788	1.11251	0.949256	1.14867	1.00673	1.37109	1.96441	2.1346	2.24691	1.98124	2.13724	4.0572	2.58448	3.72254	2.98589	4.29144	2.38322	3.93213	3.53109	3.68422	3.4854	0.935712	2.5237	5.1588	6.37173	1.20317	0.355351	2.01751	-1.42428	-1.22816	-3.72493	-8.0554	-7.83537	-5.87222
MBX-8025	0.755488	0.681157	-0.0114603	0.397053	0.504487	0.563416	-0.179183	-0.0446295	-0.262299	-0.612602	-0.340692	0.241934	-1.38668	-0.652051	-0.789811	-0.897038	-0.698521	-1.34467	-0.838133	-2.3355	-4.25683	-3.50538	-1.7148	-1.44655	-1.7924	-2.10579	-3.93329	-3.52031	-3.59983	-2.28386	-0.606462	1.28006	0.520401	1.57689
GW501516	1.52898	1.64768	1.5638	2.08965	2.07668	1.84021	-10.7833	1.52941	1.99566	2.05059	2.56501	2.91097	4.71737	4.15855	4.83069	3.61703	4.9897	4.96591	5.47256	5.95847	6.4647	6.72218	10.1564	9.0268	8.45772	9.46176	5.76292	5.12868	4.34296	1.2464	4.23593	3.73171	5.32322	0.629463
GSK0660	-0.335224	-0.557334	-0.194238	-0.330779	-0.389457	-0.12845	0.177139	-0.061468	0.131905	-0.0666889	1.15659	0.713415	1.23997	0.675177	1.03718	0.579747	-0.438479	1.73308	2.10378	1.5464	-0.251474	-0.167722	1.32169	2.67286	3.80444	3.95463	-0.834201	3.84423	0.849977	-0.865743	-2.18503	-3.50788	5.99157	-4.21966
GSK3787	0.349589	0.269646	-0.117459	0.621716	0.696299	0.308231	0.836816	0.329961	1.17145	0.179698	-0.531398	1.84278	0.244319	0.9584	1.07169	1.28335	-0.192935	-0.216767	0.553233	-1.21886	-1.78362	-1.76443	-2.12376	-2.21279	-0.826184	-2.89094	-4.96143	-5.68813	-6.02966	-6.73445	-6.32992	-7.72142	-7.7572	-6.20188
GW1929	0.546452	0.573414	0.256952	0.377416	1.1615	0.848113	0.307531	0.703435	1.25406	0.523649	0.310637	0.793691	0.847029	0.278913	-0.372135	-0.324237	-1.58041	-0.237413	-0.33286	-1.90363	-1.77409	-2.67216	-2.30899	-0.526063	-0.0190466	0.866061	-0.899839	0.653519	-0.166549	6.62227	7.40164	2.23322	8.35642	8.76118
S26948	0.905566	1.04261	1.19105	0.988867	0.574589	0.682582	0.779787	0.908449	0.524645	0.162315	1.52203	2.92408	2.80865	1.02889	2.9588	1.07027	1.57026	3.30607	4.00575	3.4904	3.77585	4.08869	4.684	3.665	4.53423	5.23935	2.21605	3.25984	4.16874	1.71948	-1.13351	-1.85353	-7.11038	-3.02951
Rosiglitazone	0.631389	0.0577537	0.0654903	0.189685	0.182189	-0.133263	0.102879	0.360695	-0.402707	-0.577531	0.513626	-0.0297491	0.676816	0.640218	-0.384124	-0.317825	0.243387	0.699972	0.244649	2.22498	1.04612	0.85978	2.98676	1.13032	1.55037	-0.439392	1.16429	2.4951	1.28959	-3.40759	-0.844572	1.3895	8.76117	-1.55401
Bavachinin	0.431952	1.08387	1.5265	1.45267	0.917574	0.998119	1.77246	3.12201	3.64155	3.70277	3.73437	3.64341	4.18534	4.23479	5.30705	6.67057	6.02848	6.78716	7.17732	7.00953	5.62896	4.86871	7.27421	9.58493	9.89769	5.60082	4.32111	2.3933	-2.63443	-1.12941	-4.84056	-6.56356	-9.33455	-8.31889
SR8278	0.525914	0.236035	-0.29045	1.10981	0.0260774	0.38681	-35.3631	0.94566	1.56974	1.084	3.23603	3.06079	3.31783	3.50417	3.10677	2.74023	4.83023	5.12239	5.23604	6.20593	5.14053	5.90105	8.083	5.82419	5.12437	7.45269	3.73711	2.54119	4.10907	-0.473766	-1.02404	-1.85503	4.42056	-5.46344
SR9009	0.84512	1.23045	0.943598	0.447654	0.668543	0.645853	0.581174	0.774778	1.20213	0.978073	0.723504	1.68295	1.26449	0.99031	1.60428	3.07883	1.76875	1.9989	2.34733	2.24369	1.37757	2.15396	2.33947	2.21511	1.89098	1.43976	1.20203	0.59882	-2.78866	0.479152	0.313053	-1.57176	-4.95912	-2.64822
SR9011	0.488212	0.799376	-0.212839	0.316872	0.551912	0.553222	0.435146	0.165182	0.267128	0.475504	-0.106908	0.734845	1.08397	-0.471948	0.493805	-0.63306	0.185116	-0.70455	-0.602669	-0.0136659	-1.041	0.770856	0.553445	2.09318	2.34065	4.19592	1.29232	1.23427	2.54973	2.1289	2.36491	4.57215	0.224176	4.24729
SR3335	0.020959	0.504695	-0.0039369	0.513948	0.362108	0.83907	-11.3141	0.879265	0.798422	0.937299	1.79896	1.2038	2.04914	2.18607	3.12839	2.8445	5.16602	3.58942	4.08712	2.73946	2.01007	3.0717	5.15155	4.99317	6.01486	16.3291	4.1795	3.5681	1.97483	-1.01657	1.0055	-0.759337	-1.32909	0.166874
SR1001	-3.85313	-4.49725	-4.32346	-4.04456	-4.11368	-4.27156	-3.64365	-3.87698	-4.22472	-3.87736	-4.11454	-3.38424	-2.15915	-2.65316	-3.14758	-3.43175	-3.24758	-1.9968	-2.83403	-2.21953	-2.56847	-1.31414	3.15703	-2.20518	-2.51446	-4.23173	-8.63335	-5.20962	-6.78948	42.1503	-7.0212	-4.10068	1.75227	-8.5706
SR1078	1.00229	1.1844	0.923007	0.801912	0.852846	0.751134	-0.48773	0.259402	0.470505	0.601999	-0.12449	-0.356478	-0.496754	0.131158	-0.896406	-0.789313	-3.09123	-2.02425	-2.31247	-2.93805	-3.40471	-4.16722	-3.9186	-4.21913	-1.59042	-2.88223	-3.3161	-2.07651	-3.08493	-1.41125	1.32892	3.19783	1.81116	5.71086
GSK2981278	0.487717	-0.0622922	0.0442723	0.483734	0.548153	-0.0500201	-0.350798	0.57946	0.983556	0.478036	0.31063	0.841214	0.955217	0.238451	0.0837899	0.553387	-0.71238	0.734315	1.82237	0.38445	-0.273432	-2.27902	-0.591264	-1.19334	-1.28252	-2.05602	-2.9735	-4.36796	-5.74122	-3.61464	-2.64224	-5.06846	-6.86093	-3.9327
PF-06747711	1.26143	1.68497	1.281	1.34381	0.956477	0.863088	1.36874	1.47152	1.62785	2.03109	2.49302	3.07136	2.43144	2.69841	2.8595	1.85278	2.2369	2.66078	2.44938	2.95909	3.05963	3.33182	2.53708	3.23156	2.66638	3.37925	0.864315	3.36719	1.00133	-1.11775	-1.21849	2.10687	-7.46986	-4.0805
Cintirorgon	1.40565	0.854909	0.35349	0.591443	0.153872	0.665435	0.496197	-0.140773	0.62735	0.326482	0.34935	1.12803	0.483788	0.629796	-0.248987	-1.09171	0.26955	0.27768	-0.207698	-1.0173	-0.33399	0.348183	0.805542	1.71357	1.83343	6.31253	-0.231313	0.922278	1.80387	0.890451	0.908183	1.91948	-4.70101	0.624365
SR2211	0.590533	0.620196	1.08849	1.31461	0.669266	0.642786	0.538504	0.379609	1.03521	0.82231	0.518955	2.74073	1.21637	1.53463	0.962323	2.01614	-0.405656	1.31065	0.69006	1.00823	-0.050304	-1.92335	-0.325272	2.00173	1.63089	0.704155	0.216222	1.10613	1.5573	-1.46031	0.6957	0.945723	1.31512	3.76553
ML-209	1.43401	1.17024	0.707446	1.28901	1.06068	1.5118	1.11159	1.14327	0.466802	-0.115968	0.581437	1.33396	1.49915	0.0584477	0.151152	-0.279487	-1.98089	-1.24365	-1.21666	-0.707836	-2.18421	-4.55802	-4.01157	-2.36211	0.301662	-3.11578	-3.99998	0.625554	-0.553803	3.94974	6.6101	6.39799	5.58381	7.71456
T0901317	-0.470971	-0.422602	-0.364536	-0.10643	0.175532	0.466109	-0.0581245	-0.40875	-0.0815475	0.13686	0.114489	0.349748	2.1911	2.36911	3.08004	2.33537	4.01528	5.21223	5.62846	4.62995	5.82272	5.3151	8.00245	8.97242	12.1851	12.0058	10.2425	9.11722	8.76753	7.08902	5.43729	4.83964	-2.64246	-0.545572
GW3965	1.0844	0.691826	1.06611	1.34628	1.61559	1.27761	1.25509	1.89204	1.5485	1.11027	1.04998	2.4839	3.79205	4.53796	3.60166	5.04008	4.58066	4.97146	5.2042	6.51545	5.16388	5.51261	7.89455	10.2363	8.88193	8.14429	4.95909	7.27742	6.28607	4.26419	4.97035	3.98638	1.1861	2.53926
GSK2033	0.608725	0.124419	0.856836	0.591911	0.481664	0.283463	0.495129	0.518946	0.600259	0.558671	0.976147	-0.313301	1.35539	0.481799	-0.625678	-0.669481	0.727581	1.31469	1.48007	0.266429	-0.0401663	-0.217978	-0.0126538	0.75827	0.312939	-1.60963	-1.08842	0.894048	1.50796	-0.661268	3.2724	0.974073	-0.145405	0.813066
SR9238	1.46046	0.229368	0.934394	0.6399	0.938823	1.37696	1.23363	1.78745	1.85295	1.28979	0.24629	0.977358	1.08487	1.26415	1.39202	1.29683	-0.693058	-1.05936	-1.47609	-1.978	-3.25447	-3.79612	-4.09773	-5.2474	-5.75842	-6.49518	-8.66738	-8.93732	-11.0581	-11.4798	-10.006	-10.2313	-11.2668	-9.23734
LXR-623	1.60532	1.65752	1.49826	2.32047	1.79032	1.90747	2.80537	2.59991	2.74137	2.6123	2.24282	1.78422	3.56378	2.86941	2.82397	2.64234	3.43858	2.59385	1.61941	0.6344	-0.701548	0.236078	0.869223	0.32388	0.0299601	0.559585	-3.23602	-2.33746	-4.17535	-6.52501	-5.80844	-3.74373	-0.820873	-4.74669
RGX-104	-0.600414	-1.00804	-0.671937	-0.678338	0.0574532	-0.292793	-0.660945	-1.33434	-0.895603	-1.50821	-1.8811	-1.5176	-2.14292	-2.57633	-2.22327	-3.26144	-4.56256	-5.24335	-5.24379	-5.93049	-6.92013	-9.19713	-7.17474	-5.93689	-5.81119	-5.82436	-7.34734	-8.62424	-5.58669	-1.65818	1.99213	4.96017	4.00349	9.80467
BMS779788	0.266728	-0.16108	0.355608	0.419387	0.731575	-0.0367656	-0.0742484	0.155939	0.390687	-0.405306	1.09236	1.25055	1.29309	0.415051	1.2961	0.05808	0.316263	0.399599	1.10291	3.03731	1.49419	2.27519	3.63201	2.50875	3.59034	4.971	3.95599	5.39838	5.56323	4.12938	3.83054	4.408	-1.87704	2.67932
APAA	-0.615906	-0.396186	0.0521047	0.0135516	0.30144	0.351214	0.290704	0.459956	-0.167948	0.375378	0.725008	1.78306	1.6627	2.20683	1.88487	2.19404	1.20608	1.45114	1.96401	1.40788	2.06954	-1.00587	2.73476	3.93343	5.66342	3.56482	5.35952	5.09837	9.30809	8.0184	7.47936	8.43948	6.83826	6.38541
GW4064	0.649354	0.805813	1.41404	1.45712	1.43853	1.07505	1.44894	1.47997	2.26132	1.87503	3.14443	3.28758	3.8288	3.55095	3.66194	2.55274	3.51776	5.11278	4.83435	6.14171	4.55297	2.5769	5.68214	4.27773	6.02318	8.5005	5.83393	7.89305	5.94871	3.12581	2.07287	2.44071	1.10798	-0.197509
XL335	0.599266	0.528469	1.07043	1.71891	1.49312	1.45772	1.12864	0.59174	0.817567	1.52546	1.11524	2.1503	1.96271	1.14085	1.27484	1.67492	2.91783	3.01854	3.64732	3.4008	2.96512	1.46813	2.92505	2.61432	1.50222	0.741445	0.540495	-0.855833	-2.18171	-1.4123	-3.27359	-6.04722	-9.8955	-7.74089
Fexaramine	0.515196	0.285619	0.322109	0.091321	0.183209	-0.0592668	0.0991623	-0.124597	0.0861608	0.156251	0.0208099	0.113688	0.993404	0.238547	0.170209	-0.66738	0.444067	0.742022	0.78287	0.658356	-0.631578	15.1238	1.17573	0.434252	0.0103535	-0.285614	-0.608272	2.61093	2.04862	4.29712	-5.22228	-2.68288	9.18533	1.42055
6-ECDCA	12.2262	1.0938	1.52096	1.37328	1.66719	2.11553	2.15896	2.65422	2.08336	1.52936	2.46071	2.80833	1.94797	3.1061	2.52122	3.33086	1.34824	1.82092	1.65873	1.65206	0.300799	1.70354	3.84468	4.97852	3.35382	-0.158576	-0.072405	1.42042	-0.543103	-1.82227	-2.36643	-1.85512	-7.00586	-5.71325
DY268	0.19006	0.549717	0.718191	0.956477	1.13696	1.28531	0.960684	1.92784	1.87348	1.01665	1.07717	2.15356	1.59944	2.22866	1.84801	2.09181	0.570705	0.619479	0.261643	1.192	0.562714	-0.124042	2.77599	2.77114	5.04293	3.23223	2.1218	1.88852	3.16322	3.30572	4.66083	3.46678	3.44138	5.89503
LY2562175	-0.445801	-0.491939	-0.232716	-0.0026208	0.105755	0.575774	0.700282	1.28525	0.980522	0.690123	1.2549	2.18626	0.998919	2.95824	2.29695	3.4933	1.65367	2.9192	3.30766	2.70717	2.09821	1.31483	2.64253	4.67057	5.71501	4.13966	0.567396	1.88327	-1.18292	-2.63591	-1.11203	-3.73974	-4.56083	-3.67289
Cilofexor	-1.9855	-1.78916	-1.55217	-1.47964	-0.847085	-0.905358	-1.66912	-1.324	-2.00955	-2.28773	-2.59657	-1.46081	-2.1351	-2.85637	-3.48962	-3.61757	-5.20298	-4.69904	-5.05964	-5.57549	-7.85171	-7.79342	-5.72149	-7.66889	-6.2724	-6.61998	-6.96225	-4.46602	-7.9797	-6.33928	-2.42074	-3.59979	-2.54114	4.40936
Tropifexor	2.9351	0.926399	1.86664	1.59949	1.39858	0.771276	1.05619	1.52891	1.94821	2.22627	2.65286	2.72588	3.6865	2.8308	2.75401	2.8252	4.43151	5.65181	6.0075	4.91756	5.82871	5.97227	6.43501	4.63801	5.24061	7.89077	4.01505	6.84383	4.50088	3.23544	4.42553	5.06928	14.7924	-0.123644
Calcitriol	0.542995	0.867028	0.549548	0.581241	0.675285	0.432635	-11.1365	0.750385	0.215478	1.46336	2.12438	1.98962	4.24075	3.86646	2.76875	2.6624	3.28365	3.70831	3.66454	5.07381	3.54044	4.1097	6.05261	3.44783	1.99015	1.33627	16.3409	0.111227	0.392073	-1.6693	-2.54709	0.177082	1.18366	-3.0496
Seocalcitol	0.0238625	-0.133272	-0.233674	0.382066	0.237355	0.00319752	-0.364066	-0.110334	-1.28023	-0.536948	-1.04476	-1.063	-1.43923	-2.47451	-1.78091	-1.8884	-4.20251	-2.82367	-3.50044	-3.88794	-5.79399	-6.74394	-6.65665	-7.95427	-6.49428	-7.05732	-10.207	-7.64409	-8.3477	-6.30121	-4.08149	-3.0619	-0.73827	3.30888
Doxercalciferol	0.330018	0.0989289	-0.146207	0.541034	0.499777	0.210335	0.160777	0.616066	-0.242469	-0.315348	0.736496	0.272865	0.644685	0.679668	0.256507	-0.335394	-0.885617	-0.405129	-0.100646	-0.745291	-1.51726	-2.41784	-1.72728	-0.9468	0.802428	-0.622681	-0.797876	-0.602025	-0.296754	3.08465	3.1009	-0.345736	1.71396	2.78292
Rifampicin	1.11816	1.34153	1.04584	1.19901	1.75841	1.77361	1.65715	2.48531	2.60794	1.99344	1.66466	2.77305	2.2892	2.13013	2.73879	4.20609	2.86317	1.91477	3.40445	2.3261	1.27877	2.96209	1.67208	2.6274	3.22019	-1.08048	-2.92836	-1.8195	-3.21291	-3.91904	-3.11109	-8.8584	-9.73446	-6.87304
Famprofazone	1.15823	1.57016	1.20072	1.07803	1.52657	1.4711	2.15687	1.1016	2.85042	3.27973	2.6499	1.95957	5.39891	4.6636	2.07225	4.56988	5.06654	1.14813	2.22229	2.55406	0.725359	2.87175	12.323	15.1771	20.0841	17.9273	18.4057	30.1654	32.8192	33.3705	18.7932	22.292	23.7601	26.95
Oxatomide	-1.74205	-0.383088	-0.289604	-2.25418	-2.77281	-2.47912	-2.75511	-3.45107	-4.13961	-4.79476	-6.4197	-8.27552	-9.81688	-11.4655	-13.4089	-13.6114	-13.1308	-13.0477	-14.1486	-13.6578	-15.7484	-16.3683	-20.6277	-11.1316	-8.52282	-12.7108	-7.00574	4.00516	5.47762	2.27858	3.29669	12.4585	15.6974	20.8133
Lovastatin	0.849509	0.505104	-0.02308	0.262069	-0.643639	-0.630562	-1.02479	-1.45393	-1.71049	-2.75101	-3.0354	-4.61297	-5.49943	-7.27148	-9.31666	-11.8297	-13.501	-15.169	-16.8634	-18.8031	-20.5777	-23.3704	-25.1255	-28.5168	-30.845	-27.3464	-33.5802	-33.9779	-34.8366	-36.7449	-36.216	-35.0338	-19.2579	-27.6403
SR12813	0.191261	0.581565	0.607418	0.236537	0.741488	0.222401	0.714302	0.347355	0.164341	0.445877	0.539786	0.295503	0.810496	0.169357	1.19159	-0.293315	0.319297	0.331669	0.787267	0.61217	-1.44497	-1.92455	-0.749632	-0.42607	0.642975	2.9574	-0.268374	1.66362	1.82834	2.59506	7.54986	7.61892	8.50395	9.16581
PK11195	-0.338288	0.451409	-0.757599	-0.901106	-0.93522	0.574232	1.38885	0.803831	-0.572196	-1.34631	-0.449598	-2.38472	-1.75757	-3.94174	-3.42857	-7.04181	-8.74023	-11.2459	-11.0787	-11.7607	-10.411	-13.0741	-13.113	-14.9862	-8.31767	-9.81731	-19.6766	-23.9444	-16.9442	-28.2383	-19.5634	-13.8176	-18.8797	-20.9131
Meclizine	1.86158	1.42957	0.829285	0.78319	0.712271	0.818514	-23.2636	1.1335	0.779805	0.366627	0.242813	0.442605	2.35399	2.32306	1.54983	1.19596	2.16262	2.72989	2.51926	1.01593	2.12738	2.04903	4.45247	5.19104	5.39766	5.88937	4.33455	6.1401	4.91652	4.31072	-0.921518	5.16497	-4.0832	-1.876
CITCO	2.0572	1.55464	2.2541	2.09075	1.52451	1.05894	32.8516	1.53751	1.78366	1.13894	2.5226	3.49132	4.24038	3.31795	4.18828	3.09966	4.25144	4.80912	6.82067	4.82091	6.11757	5.59384	6.90227	5.21057	4.55498	5.77607	3.73548	4.76348	2.41001	1.52625	1.87655	1.78933	4.47645	-3.70367
CINPA1	-0.150854	-0.197201	-0.296356	-0.299063	0.0943358	0.325134	0.169593	-0.0825247	-1.03942	-0.273204	-0.320863	-0.869392	-0.0828482	-0.645153	-1.08788	-0.805596	-2.37566	-2.93487	-2.13315	-2.75444	-3.32197	-3.53265	-4.11115	-4.88349	-2.98731	-5.13463	-6.97424	-5.98917	-2.54483	-1.14805	0.958456	-0.748352	-1.36483	0.836327

## Sheet: Cell Death (Figure7c)
	ROC/BOC [foc] (mean, n=3)
Compound	A549	T98G	HT29
T3	0.821458	1.05294	0.804888
KB-130015	0.77	0.89	0.93
Amiodarone	5.19954	1.31847	6.36347
Tiratricol	1.18156	1.18421	0.751711
Resmetirom	1.7846	1.16304	0.784185
Sobetirome	1.36155	1.1457	0.801445
BMS753	0.811372	1.02416	0.902316
Tamibarotene	1.65062	1.13256	0.879368
Ro40-6055	2.22194	1.28298	0.928743
Tazarotene	2.12765	1.24997	1.08012
Retinoic acid	1.08821	1.08651	0.738211
Adapalene	1.95575	1.21426	4.30824
AC-261066	1.17581	1.28887	0.797684
AHPN	4.69187	1.04563	1.94215
GW7647	1.26113	1.123	1.31042
CP775146	1.4903	1.0859	0.819227
GW590735	0.613158	0.887177	0.866957
Muraglitazar	0.932839	0.971565	1.13599
Tesaglitazar	0.796674	1.04418	1.23272
GW9578	1.46405	1.13209	1.09782
Elafibranor	1.11612	0.95776	0.969563
GW0742	1.04019	1.05351	0.708085
Lanifibranor	0.98766	1.02052	0.598169
L-165,041	1.02037	1.04826	0.999508
DG-172	6.33479	1.69387	7.67278
MBX-8025	1.0978	1.05863	0.804118
GW501516	1.40268	1.0308	0.643827
GSK0660	1.21939	0.687913	0.790102
GSK3787	1.06237	1.05172	0.793206
GW1929	1.14573	1.00566	1.11751
S26948	1.32706	1.09113	1.01114
Rosiglitazone	0.92616	1.03373	0.945471
Bavachinin	1.20809	1.26638	0.753309
SR8278	1.36875	1.04428	0.497944
SR9009	2.31049	0.895349	3.39046
SR9011	0.960034	0.622768	4.86546
SR3335	1.30394	1.0871	0.627702
SR1001	0.763268	1.00077	0.600076
SR1078	2.69632	1.70261	6.09339
GSK2981278	0.808953	1.03771	0.847176
PF-06747711	1.21522	1.00679	0.558678
Cintirorgon	1.12514	1.05323	0.633552
SR2211	3.90482	1.46247	2.97185
ML-209	0.610334	0.716841	0.903872
T0901317	0.973067	1.08368	0.583152
GW3965	0.613442	0.83784	1.03547
GSK2033	5.18556	1.22116	4.58491
SR9238	6.52774	1.15071	5.0474
LXR-623	5.29365	1.371	0.982401
RGX-104	5.55231	1.31115	7.49966
BMS779788	1.04875	1.11335	0.474075
APAA	1.1868	1.01774	0.504043
GW4064	1.5469	1.2537	0.669324
XL335	1.04105	1.00944	0.791342
Fexaramine	0.717455	0.963304	0.725958
6-ECDCA	1.18326	1.01997	0.774484
DY268	1.49546	1.20956	0.778706
LY2562175	1.27778	1.08647	0.808705
Cilofexor	1.09155	1.05913	0.75939
Tropifexor	1.65847	1.09607	0.704747
Calcitriol	0.7551	0.757189	0.760364
Seocalcitol	0.775785	0.732067	0.762945
Doxercalciferol	0.902999	0.819483	0.787064
Rifampicin	0.977258	1.03471	0.838451
Famprofazone	0.9	0.98	1.03
Oxatomide	5.53	0.97	4.53
Lovastatin	1.14217	1.53862	0.952495
SR12813	0.977263	1.10724	0.806241
PK11195	0.95	0.86	0.9
Meclizine	1.43352	1.0593	0.697324
CITCO	1.85692	1.05586	0.519275
CINPA1	1.22683	1.20549	0.715931

[truncated: 7 more sheets: SI Figure1a, SI Figure1b,  SI Figure1c, SI Figure2, SI Figure3, SI Figure4, SI Figure6]
